# Supplementary material for: Disentangling the divergent causal pathways underlying the association between body mass index and bone mineral density: a comprehensive Mendelian randomization study
Source: BMC Med. 2025 May 28;23:305. doi: 10.1186/s12916-025-04139-2 (PMC12121138; doi:10.1186/s12916-025-04139-2)
Supplement: Supplementary file 2 — Additional file 2: Tables S1–S26: Table S1 Details of GWAS summary data. Table S2 Characteristics of instrumental variables selected for BMI. Table S3 Cochran’s Q for the genetically predicted effects of BMI on eBMD. Table S4 Characteristics of index SNPs in each cluster obtained from MR-Clust analysis. Table S5 Causal estimates of univariable MR analysis of BMI on eBMD using IVs in substantive clusters obtained from MR-Clust. Table S6 Biological pathways for SNPs in clusters with different effects identified by MR-Clust. Table S7 Characteristics of index SNPs identified by colocalization analysis incorporated into the skeletal muscle-tissue instrumented BMI. Table S8 Characteristics of index SNPs identified by colocalization analysis incorporated into the visceral adipose-tissue instrumented BMI. Table S9 Characteristics of index SNPs identified by colocalization analysis incorporated into the subcutaneous adipose-tissue instrumented BMI. Table S10 The average effect sizes of tissue-partitioned instruments. Table S11 Conditional F-statistics for tissue-specific instrumented BMI in multivariable MR analysis. Table S12 Results of tissue-partitioned MR using IVs obtained from a more relaxed threshold of PPA4 > 0.7. Table S13 Characteristics of index SNPs associated with LM or FM in multivariable MR analysis. Table S14 Characteristics of index SNPs associated with LM or BFP in multivariable MR analysis. Table S15 Characteristics of index SNPs associated with LM or BMI in multivariable MR analysis. Table S16 Characteristics of index SNPs associated with LM or BW in multivariable MR analysis. Table S17 Conditional F-statistics for IVs of body composition phenotypes in multivariable MR analysis. Table S18 Causal estimates of univariable and multivariable MR analysis of body composition phenotypes other than LM on eBMD. Table S19 Characteristics of instrumental variables selected for BMI with effect sizes from BMI-GWAS 2015. Table S20 Sensitivity analysis of univariable Me [file 12916_2025_4139_MOESM2_ESM.xlsx]

## Sheet: Additional file 2
Table S1. Details of GWAS summary data.
Table S2. Characteristics of instrumental variables selected for BMI.
Table S3. Cochran’s Q for the genetically predicted effects of BMI on eBMD.
Table S4. Characteristics of index SNPs in each cluster obtained from MR-Clust analysis.
Table S5. Causal estimates of univariable MR analysis of BMI on eBMD using IVs in substantive clusters obtained from MR-Clust.
Table S6. Biological pathways for SNPs in clusters with different effects identified by MR-Clust.
Table S7. Characteristics of index SNPs identified by colocalization analysis incorporated into the skeletal muscle-tissue instrumented BMI.
Table S8. Characteristics of index SNPs identified by colocalization analysis incorporated into the visceral adipose-tissue instrumented BMI.
Table S9. Characteristics of index SNPs identified by colocalization analysis incorporated into the subcutaneous adipose-tissue instrumented BMI.
Table S10. The average effect sizes of tissue-partitioned instruments.
Table S11. Conditional F-statistics for tissue-specific instrumented BMI in multivariable MR analysis.
Table S12. Results of tissue-partitioned MR using IVs obtained from a more relaxed threshold of PPA4 > 0.7.
Table S13. Characteristics of index SNPs associated with LM or FM in multivariable MR analysis.
Table S14. Characteristics of index SNPs associated with LM or BFP in multivariable MR analysis.
Table S15. Characteristics of index SNPs associated with LM or BMI in multivariable MR analysis.
Table S16. Characteristics of index SNPs associated with LM or BW in multivariable MR analysis.
Table S17. Conditional F-statistics for IVs of body composition phenotypes in multivariable MR analysis.
Table S18. Causal estimates of univariable and multivariable MR analysis of body composition phenotypes other than LM on eBMD.
Table S19. Characteristics of instrumental variables selected for BMI with effect sizes from BMI-GWAS 2015.
Table S20. Sensitivity analysis of univariable Mendelian randomization analysis conducted for BMI and eBMD.
Table S21. Characteristics of index SNPs in each cluster obtained from MR-Clust analysis with effect sizes from BMI-GWAS 2015.
Table S22. Sensitivity analysis of the effect of genetically predicted BMI on eBMD using IVs in substantive clusters obtained by MR-Clust.
Table S23. Characteristics of index SNPs identified by colocalization analysis incorporated into the skeletal muscle-tissue instrumented BMI with effect sizes from BMI-GWAS 2015.
Table S24. Characteristics of index SNPs identified by colocalization analysis incorporated into the visceral adipose-tissue instrumented BMI with effect sizes from BMI-GWAS 2015.
Table S25. Characteristics of index SNPs identified by colocalization analysis incorporated into the subcutaneous adipose-tissue instrumented BMI with effect sizes from BMI-GWAS 2015.
Table S26. Sensitivity analysis of tissue-partitioned MR conducted for BMI and eBMD.

## Sheet: S1
Table S1. Details of GWAS summary data.
Phenotype	Sample size	Ethnicity	Consortium	Year	Link for GWAS	Source (PMID/GWAS ID)
GWAS of exposure
BMI	806,834	European	GIANT and UKB	2018	https://zenodo.org/records/1251813	30239722
LM	331,291	European	Neale Lab	2017	https://gwas.mrcieu.ac.uk/datasets/ukb-a-266/	ukb-a-266
FM	454,137	European	UKB	2018	https://gwas.mrcieu.ac.uk/datasets/ukb-b-19393/	ukb-b-19393
BFP	155,961	European	UKB	2019	https://ftp.ebi.ac.uk/pub/databases/gwas/summary_statistics/GCST007001-GCST008000/GCST007064/	30593698
BW	525,523	Mixed	BBJ and UKB and FinnGen	2021	https://ftp.ebi.ac.uk/pub/databases/gwas/summary_statistics/GCST90018001-GCST90019000/GCST90018949/	34594039
GWAS of outcome
eBMD	426,824	European	UKB	2018	http://www.gefos.org/?q=content/data-release-2018	30598549
GWAS, genome-wide association study; BMI, body mass index; LM, lean mass; FM, fat mass; BFP, body fat percentage; BW, body weight; eBMD, estimated bone mineral density; GIANT, Genetic Investigation of ANthropometric Traits; UKB, UK Biobank; GEFOS, the GEnetic Factors for OSteoporosis Consortium; BBJ, BioBank Japan.

## Sheet: S2
Table S2. Characteristics of instrumental variables selected for BMI.
SNP	Chr	Position	EAF	A1	A2	Exposure: overall BMI			Outcome: eBMD			R2	F-statistic
						β	se	P-value	β	se	P-value
rs10002111	4	67815504	0.2227	A	G	0.012	0.002016	1.257e-09	-0.00250256	0.00224185	0.24	4.39115e-05	35.4308
rs1000940	17	5283252	0.7168	A	G	-0.014592	0.001728	7.799e-18	-0.00661094	0.00201691	0.00019	8.8373e-05	71.3085
rs10033843	4	77028783	0.215	A	G	0.01344	0.002016	1.073e-11	-0.0021079	0.00231846	0.17	5.5082e-05	44.4443
rs1004573	14	101178235	0.1377	C	G	0.01392	0.0024	6.772e-09	-0.00431764	0.00272738	0.037	4.16921e-05	33.6399
rs1004807	3	53140603	0.2956	T	C	-0.013056	0.001824	3.255e-13	-0.0120754	0.00211245	6e-09	6.34978e-05	51.2353
rs1006353	13	28047269	0.2609	A	G	0.011328	0.001728	1.486e-10	0.00215235	0.00217043	0.31	5.32613e-05	42.9752
rs1006896	3	88104411	0.8804	A	C	0.021792	0.002592	5.22e-17	-0.00421159	0.0028852	0.17	8.75996e-05	70.6843
rs1009188	1	197257090	0.7137	T	C	0.011904	0.001824	7.145e-11	0.000704431	0.00205855	1	5.27873e-05	42.5927
rs10092723	8	67194710	0.2494	A	C	-0.012768	0.00192	1.168e-11	-0.000192486	0.00213861	0.69	5.48069e-05	44.2224
rs10099330	8	143383694	0.538	A	G	-0.011424	0.001632	3.218e-12	0.00551475	0.00186255	0.0013	6.07275e-05	48.9999
rs10110727	8	14324437	0.2591	A	G	0.012384	0.00192	9.091e-11	0.000499346	0.00203185	0.63	5.156e-05	41.6024
rs1011407	2	60665768	0.8883	A	G	0.016512	0.002496	6.812e-11	-0.00655813	0.00281293	0.011	5.42378e-05	43.7632
rs10118866	9	10119157	0.2285	T	G	0.010848	0.00192	1.986e-08	0.00080315	0.00223425	0.86	3.95636e-05	31.9224
rs10118878	9	104395970	0.4821	A	G	0.009504	0.001632	5.801e-09	-9.74382e-05	0.00185589	0.79	4.2031e-05	33.9134
rs10132280	14	25928179	0.311	A	C	-0.020544	0.001728	2.283e-33	-0.000145369	0.00203597	0.88	0.000175155	141.345
rs10146527	14	79499850	0.6353	T	C	0.012096	0.001632	2.377e-13	0.00377081	0.00191851	0.087	6.80816e-05	54.9341
rs10151024	14	73746847	0.8073	A	G	-0.013152	0.002304	1.379e-08	-0.00453931	0.00239802	0.085	4.03847e-05	32.585
rs10153797	2	619653	0.193	T	C	0.016416	0.002016	1.315e-16	-0.00648029	0.00232624	0.0031	8.21739e-05	66.306
rs1016756	2	58677349	0.1321	A	G	0.017952	0.002304	1.422e-14	0.00142666	0.00276973	0.46	7.52391e-05	60.7099
rs10167912	2	105582749	0.2698	T	G	-0.01296	0.001824	1.694e-12	5.2923e-05	0.00207942	0.93	6.25675e-05	50.4846
rs10169594	2	41637688	0.6475	T	C	-0.01152	0.001728	1.338e-11	-0.000149993	0.00190754	0.94	5.5082e-05	44.4443
rs10182181	2	25150296	0.5052	A	G	-0.031392	0.001536	2.45e-91	-0.00369669	0.00183152	0.057	0.000517424	417.69
rs10185541	2	499000	0.9303	T	G	0.024672	0.003648	6.879e-12	0.0089739	0.00357975	0.011	5.66879e-05	45.7402
rs10192119	2	164581241	0.8196	T	G	-0.014496	0.002016	1.572e-12	-0.00160799	0.00252088	0.77	6.40772e-05	51.7028
rs10197031	2	105454590	0.7262	T	C	-0.015456	0.001824	5.047e-18	-0.00686933	0.00202514	0.00032	8.8986e-05	71.8031
rs10198345	2	157109395	0.6565	T	C	-0.010464	0.001728	1.272e-09	-0.000900976	0.00194399	0.6	4.54469e-05	36.6697
rs10228276	7	27247279	0.8088	A	G	-0.013248	0.002112	2.394e-10	0.0166996	0.00234873	2.5e-14	4.87649e-05	39.347
rs10237317	7	70045941	0.5872	A	G	-0.010752	0.001632	1.259e-11	0.00124447	0.00185624	0.31	5.37936e-05	43.4047
rs10263780	7	19778086	0.1343	A	G	-0.015264	0.002496	8.003e-10	0.00393054	0.00266419	0.29	4.63493e-05	37.3978
rs10269783	7	49616203	0.4171	A	G	0.012096	0.001632	2.255e-14	-0.0029886	0.00187277	0.1	6.80816e-05	54.9341
rs1031670	18	60723787	0.5169	T	C	-0.010656	0.001632	1.03e-10	-0.00142158	0.00186498	0.47	5.28373e-05	42.6331
rs1032179	15	59479266	0.7542	A	T	-0.013248	0.00192	6.488e-12	0.00270758	0.00222254	0.52	5.90049e-05	47.6099
rs1035010	7	69598328	0.2517	T	C	0.013344	0.00192	2.014e-12	0.00778625	0.0020846	0.00015	5.98631e-05	48.3024
rs1038088	17	28074563	0.4879	T	G	-0.01104	0.001536	1.369e-12	0.0166679	0.00184825	4.8e-20	6.40241e-05	51.66
rs10402145	19	33966641	0.3041	A	G	0.01152	0.001824	1.897e-10	0.00106953	0.00204867	0.56	4.94367e-05	39.8891
rs1042124	5	137667345	0.8101	A	C	0.013248	0.002112	1.836e-10	0.000443435	0.00235691	0.98	4.87649e-05	39.347
rs10431745	14	102302372	0.9287	A	G	0.019104	0.003168	1.214e-09	-0.00130524	0.00354833	0.51	4.50686e-05	36.3645
rs10433609	3	51311574	0.8146	A	T	0.015648	0.002112	3.507e-13	0.00350192	0.00250624	0.1	6.80324e-05	54.8945
rs10438243	14	104345822	0.4243	A	G	0.009216	0.001632	2.471e-08	0.0106996	0.0018777	2.9e-10	3.95224e-05	31.8892
rs1045411	13	31033232	0.2807	T	C	-0.013344	0.001824	6.663e-14	-0.00211728	0.00209214	0.39	6.63299e-05	53.5206
rs10460960	3	42308735	0.8907	A	G	0.020736	0.0024	5.918e-18	-0.010492	0.002905	0.00028	9.25131e-05	74.6494
rs10472099	5	50345031	0.7291	A	G	-0.011712	0.001824	3.841e-10	-0.00172113	0.0020924	0.43	5.10983e-05	41.2298
rs10483389	14	30495719	0.041	T	C	0.032064	0.003936	3.038e-16	-0.00683993	0.00478563	0.11	8.22442e-05	66.3627
rs1048637	3	13358171	0.5474	T	G	-0.009024	0.001632	2.944e-08	0.0017532	0.0018537	0.41	3.78928e-05	30.5743
rs10489219	1	177326069	0.1004	A	G	0.014208	0.002592	3.008e-08	0.0033469	0.00313282	0.27	3.72388e-05	30.0466
rs10491182	17	46120767	0.9329	T	C	0.0192	0.002976	9.091e-11	0.0270358	0.00360696	3.8e-14	5.15858e-05	41.6232
rs10497870	2	203970283	0.6092	A	G	0.011616	0.001536	1.965e-13	-0.00537647	0.00187601	0.0015	7.08787e-05	57.1913
rs10498767	6	46363557	0.4537	C	G	-0.013248	0.001632	5.032e-16	-0.00340522	0.00184466	0.075	8.16659e-05	65.896
rs10499276	6	154309808	0.1128	T	C	0.01728	0.002304	1.792e-13	0.00497471	0.00276123	0.038	6.97121e-05	56.2499
rs10499694	7	50614173	0.4935	A	G	0.01248	0.001536	1.285e-15	-0.00299025	0.00182655	0.074	8.18139e-05	66.0155
rs10506971	12	89757937	0.5521	A	G	-0.013632	0.001632	4.686e-17	-0.00539328	0.00185424	0.00081	8.64683e-05	69.7715
rs10510419	3	12426936	0.1467	T	G	-0.016128	0.002208	2.233e-13	0.00267837	0.00260507	0.21	6.61226e-05	53.3534
rs10511084	3	85570561	0.3571	A	G	-0.01296	0.001728	1.338e-14	0.00523578	0.00191386	0.0088	6.97121e-05	56.2499
rs10514710	3	44883971	0.198	A	G	-0.011136	0.00192	1.272e-08	0.00609889	0.00231148	0.0076	4.16921e-05	33.6399
rs10514751	3	107893149	0.897	T	C	-0.015168	0.002688	2.277e-08	-0.00277582	0.00305919	0.57	3.94636e-05	31.8418
rs10516497	4	103942714	0.8084	A	C	0.012	0.00192	8.876e-10	-0.00280145	0.00232736	0.43	4.84122e-05	39.0624
rs1064939	11	118396331	0.9783	A	T	0.044736	0.006336	1.884e-12	0.000953109	0.00625074	0.81	6.17836e-05	49.852
rs10668	3	123211064	0.5049	T	G	-0.011232	0.001632	1.404e-11	0.00117283	0.00186196	0.46	5.87035e-05	47.3667
rs10733051	1	167280354	0.512	A	G	0.008928	0.001536	6.958e-09	-7.19191e-05	0.001834	0.94	4.1872e-05	33.7851
rs10733289	9	14775859	0.5776	A	G	-0.009984	0.001728	4.438e-09	-0.000944529	0.00188597	0.31	4.13732e-05	33.3826
rs10742752	11	45438374	0.3761	T	C	-0.011808	0.001632	1.203e-13	-0.00103739	0.00188799	0.78	6.48784e-05	52.3494
rs10744146	12	17212881	0.5355	A	G	-0.010848	0.001632	2.54e-11	0.0024505	0.00185082	0.21	5.47584e-05	44.1833
rs10747472	1	96276198	0.683	C	G	0.014688	0.001728	2.404e-17	-0.00291362	0.0019527	0.065	8.95395e-05	72.2498
rs10750547	11	133729249	0.8902	T	G	-0.015072	0.002592	9.635e-09	0.00301605	0.00294637	0.22	4.19053e-05	33.812
rs10757259	9	2198033	0.2477	A	C	-0.010848	0.00192	2.744e-08	0.000139924	0.00215377	0.96	3.95636e-05	31.9224
rs10757826	9	29270224	0.3349	A	G	0.009792	0.001632	5.369e-09	-0.00157509	0.00197274	0.41	4.46169e-05	35.9999
rs1075901	17	15943910	0.4516	T	C	-0.011328	0.001536	4.431e-13	0.000145304	0.00186226	0.97	6.74079e-05	54.3905
rs10761785	10	65318766	0.5136	T	G	-0.012768	0.001536	3.467e-16	0.0040428	0.0018479	0.0088	8.56332e-05	69.0975
rs10763587	10	52356264	0.3167	T	C	0.010656	0.001824	2.875e-09	-0.00341801	0.00202288	0.12	4.22996e-05	34.1301
rs10772055	12	33379440	0.8709	C	G	-0.014112	0.002208	1.461e-10	-0.00657695	0.00285607	0.0063	5.06259e-05	40.8487
rs10773049	12	124506631	0.5849	T	C	-0.010848	0.001632	9.356e-12	-0.0162595	0.00189257	2.5e-19	5.47584e-05	44.1833
rs10779751	1	11284336	0.2787	A	G	0.012576	0.001728	2.657e-13	-0.0180172	0.00206909	5.5e-20	6.56425e-05	52.9659
rs10788494	10	88110925	0.4835	C	G	0.012672	0.001632	5.507e-15	-0.00314043	0.00184928	0.1	7.47194e-05	60.2905
rs10790809	11	126372550	0.4369	A	G	-0.010848	0.001824	3.186e-09	-0.00181447	0.00185173	0.2	4.38376e-05	35.3711
rs10792006	11	68722306	0.4527	T	C	0.011808	0.001824	1.345e-10	0.0122052	0.00185488	2e-11	5.19393e-05	41.9085
rs10797987	1	184651822	0.5116	T	C	-0.011232	0.001824	7.694e-10	0.00107709	0.00183111	0.38	4.69959e-05	37.9196
rs10817191	9	114348860	0.441	C	G	0.009504	0.001632	1.208e-08	-0.00292163	0.00186539	0.24	4.2031e-05	33.9134
rs10818810	9	126096522	0.3906	A	G	0.012576	0.001632	7.705e-15	-0.00321929	0.00190236	0.14	7.35917e-05	59.3805
rs10819190	9	129408513	0.3831	A	G	0.010368	0.001728	1.038e-09	-0.00925159	0.00190043	2.2e-07	4.46169e-05	35.9999
rs10827289	10	34091492	0.5799	T	C	-0.010176	0.001632	5.848e-10	0.000778798	0.00187356	0.59	4.81847e-05	38.8788
rs10829164	10	27318370	0.1468	T	C	0.014496	0.002304	2.365e-10	-0.00333639	0.00268042	0.23	4.90598e-05	39.585
rs10835197	11	27607543	0.2317	T	C	0.026304	0.001824	3.957e-46	-0.0088662	0.00218533	1.3e-05	0.00025769	207.966
rs10840606	11	2234690	0.817	A	G	-0.014016	0.002208	2.213e-10	-0.00557117	0.00243407	0.021	4.99395e-05	40.2948
rs10842240	12	24060075	0.1256	C	G	0.01872	0.0024	1.211e-14	-0.00277164	0.00289963	0.23	7.54002e-05	60.8398
rs10850185	12	114065412	0.2989	A	C	0.011136	0.001824	4.547e-10	-0.00104068	0.00201366	0.62	4.6196e-05	37.2741
rs10850777	12	117596788	0.4388	A	G	0.010368	0.001632	2.654e-10	-0.00359808	0.00186543	0.029	5.002e-05	40.3598
rs10858334	9	137989785	0.8484	C	G	-0.014208	0.0024	4.914e-09	4.21459e-05	0.00266074	0.57	4.34351e-05	35.0463
rs10860227	12	98016881	0.6091	A	G	-0.009792	0.001632	5.321e-09	0.000372753	0.00191014	0.9	4.46169e-05	35.9999
rs10864728	1	230304914	0.3978	A	G	0.01056	0.001824	1.196e-08	-0.000892146	0.0018807	0.78	4.15409e-05	33.5179
rs10869977	9	80457276	0.448	A	G	-0.010176	0.001632	4.159e-10	-0.00049155	0.00187364	0.86	4.81847e-05	38.8788
rs10873947	1	77986516	0.3798	A	G	-0.012576	0.001536	1.47e-15	0.000528094	0.00187568	0.94	8.30773e-05	67.035
rs10886017	10	118672531	0.2413	A	C	0.014016	0.001824	4.469e-15	0.00123249	0.00214979	0.64	7.31783e-05	59.0469
rs10892873	11	122535333	0.3614	C	G	0.011328	0.001728	1.746e-11	-0.00433121	0.00191019	0.051	5.32613e-05	42.9752
rs10894670	11	133221987	0.559	A	C	-0.009216	0.001536	3.64e-09	0.00106587	0.00185277	0.43	4.46169e-05	35.9999
rs10896012	11	65278461	0.7849	T	C	-0.015552	0.002016	1.021e-14	-0.0256812	0.00223431	1.2e-32	7.37522e-05	59.5101
rs10913118	1	175954755	0.6845	A	C	-0.009312	0.001632	1.784e-08	0.00226068	0.00193918	0.32	4.035e-05	32.557
rs10915840	1	225668524	0.2786	A	G	-0.010368	0.001824	1.871e-08	0.002148	0.00206749	0.46	4.00441e-05	32.3102
rs10920678	1	190239907	0.425	A	G	0.014304	0.001536	7.148e-20	0.000554909	0.00184583	0.57	0.000107474	86.7224
rs10923724	1	119546842	0.5562	T	C	-0.012096	0.001536	1.142e-14	-0.012823	0.00185502	1e-12	7.6857e-05	62.0155
rs10929925	2	6155557	0.4105	A	C	-0.013632	0.001536	3.045e-18	0.000473981	0.00185245	0.57	9.76136e-05	78.7654
rs10930502	2	172890588	0.694	A	G	0.012288	0.001728	2.737e-13	-0.00161395	0.00199823	0.35	6.26706e-05	50.5678
rs10935143	3	134665159	0.439	A	G	-0.009504	0.001632	6.006e-09	0.00264723	0.00186122	0.11	4.2031e-05	33.9134
rs10937094	3	182297057	0.7109	A	G	0.011136	0.001824	4.204e-10	0.00336881	0.00201121	0.16	4.6196e-05	37.2741
rs10938397	4	45182527	0.57	A	G	-0.030912	0.001536	2.42e-86	-0.0082794	0.00186485	5.5e-06	0.000501729	405.015
rs10942474	5	86164433	0.5207	A	T	0.010656	0.001824	9.841e-09	0.00386579	0.00186227	0.022	4.22996e-05	34.1301
rs10947458	6	33816451	0.2541	T	C	-0.011616	0.002112	3.918e-08	0.00157867	0.00210872	0.25	3.74908e-05	30.2499
rs10965780	9	23341715	0.4098	C	G	-0.010272	0.001632	8.555e-10	-0.00465906	0.00188695	0.026	4.9098e-05	39.6158
rs10971721	9	33827694	0.1039	T	C	-0.019296	0.002688	3.187e-13	0.00551949	0.00298981	0.075	6.38652e-05	51.5318
rs10984756	9	122651784	0.9051	C	G	-0.016896	0.002688	4.374e-10	0.000542567	0.00307945	0.71	4.8967e-05	39.5101
rs10992867	9	96461013	0.2687	A	G	0.015552	0.001824	3.195e-17	-0.0293425	0.00213289	4.5e-46	9.00948e-05	72.6979
rs11001221	10	76716136	0.9091	A	G	-0.020448	0.003168	1.071e-10	0.00125466	0.00335779	0.69	5.16327e-05	41.6611
rs11001963	10	78760959	0.55	T	C	0.010752	0.001632	8.537e-11	-0.00204605	0.00188325	0.32	5.37936e-05	43.4047
rs11023948	11	16481965	0.7976	T	C	-0.011616	0.00192	8.412e-10	-0.00146161	0.0022554	0.49	4.53635e-05	36.6024
rs11044430	12	19287416	0.844	A	T	0.015456	0.002208	3.765e-12	0.00446243	0.00269991	0.11	6.07275e-05	48.9999
rs11056875	12	16470918	0.1614	T	C	0.013056	0.002304	9.347e-09	0.00108223	0.00259432	0.71	3.97973e-05	32.111
rs11057354	12	124267638	0.108	A	G	-0.01536	0.002496	1.276e-09	-0.00722027	0.00295235	0.0079	4.69341e-05	37.8697
rs11060180	12	123303586	0.5628	A	G	0.011808	0.001728	5.853e-12	0.00413581	0.00187224	0.017	5.78703e-05	46.6943
rs1106090	2	58068741	0.6278	A	G	-0.012672	0.001632	1.987e-15	-0.00289582	0.00190411	0.15	7.47194e-05	60.2905
rs11066188	12	112610714	0.3762	A	G	-0.010944	0.001536	3.053e-12	-0.00310608	0.00327354	0.3	6.29156e-05	50.7655
rs11066871	12	114432613	0.0707	T	C	-0.021504	0.003264	2.303e-11	0.00488315	0.00366719	0.084	5.37936e-05	43.4047
rs11074446	16	20255123	0.8534	T	C	0.020544	0.002304	3.667e-19	0.00510381	0.00279646	0.083	9.85322e-05	79.5067
rs11075489	16	62803841	0.4739	T	C	-0.011136	0.001632	1.227e-11	0.00249348	0.00185519	0.097	5.77044e-05	46.5604
rs11076022	16	54150978	0.5761	A	G	0.010464	0.001536	3.018e-11	0.00437352	0.00187924	0.03	5.7518e-05	46.41
rs11080090	17	27502029	0.8633	A	G	-0.013248	0.002208	1.591e-09	0.0061029	0.0025481	0.01	4.46169e-05	35.9999
rs11083167	18	23793150	0.5202	A	C	-0.010464	0.001824	1.363e-08	-0.00414998	0.00186942	0.022	4.07891e-05	32.9113
rs11084553	19	31019780	0.8497	A	G	0.01872	0.002304	3.025e-16	-0.00104715	0.00255449	0.99	8.18139e-05	66.0155
rs11089885	22	38809485	0.515	T	C	-0.009312	0.001632	1.776e-08	-0.000710353	0.00186266	0.89	4.035e-05	32.557
rs11105423	12	90215064	0.7579	A	G	0.015168	0.002112	1.277e-12	-0.00643979	0.002146	0.00039	6.3923e-05	51.5784
rs11105839	12	91237920	0.3729	A	T	-0.010848	0.001632	1.248e-11	0.000198143	0.00192231	0.79	5.47584e-05	44.1833
rs11115176	12	82465797	0.7839	T	C	0.012576	0.001824	6.793e-12	-0.000155344	0.00217471	0.72	5.8915e-05	47.5373
rs11118308	1	219633869	0.5537	A	G	0.009408	0.001536	1.552e-09	-0.0026628	0.00184158	0.3	4.64952e-05	37.5155
rs11119208	1	209211968	0.3879	A	G	0.010368	0.001632	6.937e-11	0.00331215	0.00187899	0.071	5.002e-05	40.3598
rs11121210	1	8708529	0.3445	T	C	-0.010656	0.001632	2.365e-10	0.0221385	0.00191378	1.3e-31	5.28373e-05	42.6331
rs111240785	16	53801116	0.9554	C	G	-0.036672	0.004416	1.381e-16	-0.00317379	0.00441935	0.67	8.54653e-05	68.962
rs11125788	2	25022113	0.0416	T	C	-0.028224	0.004704	1.663e-09	-0.0135847	0.00456484	0.004	4.46169e-05	35.9999
rs11128058	3	88733287	0.49	A	C	0.012288	0.001824	1.815e-11	0.00380446	0.00185537	0.019	5.62476e-05	45.3849
rs111311129	2	710112	0.9428	T	C	0.03888	0.003936	1.208e-22	0.0125956	0.00392313	0.00076	0.000120922	97.5756
rs111335664	17	2242821	0.7285	A	G	0.011808	0.002016	1.181e-08	-0.00335666	0.00207446	0.053	4.25176e-05	34.306
rs11138313	9	82240968	0.8966	A	G	0.016896	0.002688	6.02e-10	0.00198367	0.00299396	0.56	4.8967e-05	39.5101
rs111389401	18	58420595	0.0178	T	C	-0.077952	0.007104	3.405e-28	0.00394192	0.00696776	0.42	0.000149211	120.406
rs11150911	18	73498528	0.2848	A	C	0.011328	0.001728	3.718e-11	0.00807752	0.00208814	0.00017	5.32613e-05	42.9752
rs11152214	18	57854144	0.872	A	C	0.023904	0.002496	4.824e-21	0.00544867	0.00279308	0.035	0.000113663	91.7172
rs11158434	14	63048448	0.1963	A	G	0.012096	0.002016	3.632e-09	-0.00355485	0.00233454	0.044	4.46169e-05	35.9999
rs11165468	1	96160850	0.5985	T	C	-0.008928	0.001536	1.116e-08	0.0018438	0.00185244	0.23	4.1872e-05	33.7851
rs11165643	1	96924097	0.5796	T	C	0.01776	0.001536	4.493e-30	-8.76996e-05	0.00186202	0.72	0.000165671	133.691
rs111673558	15	55469742	0.0237	A	G	-0.035328	0.006048	5.434e-09	0.00883872	0.00626704	0.14	4.22875e-05	34.1203
rs11170468	12	39430048	0.7826	A	C	0.01248	0.001824	1.124e-11	0.00558453	0.00218247	0.044	5.8019e-05	46.8143
rs11181001	12	41948196	0.4806	A	G	0.013056	0.001536	1.17e-16	0.00276768	0.00186874	0.066	8.95395e-05	72.2498
rs11185111	1	107962328	0.2906	A	G	-0.012192	0.001824	1.083e-11	0.00430185	0.00202156	0.0093	5.53722e-05	44.6786
rs1119950	4	60228517	0.5688	A	G	-0.010848	0.001824	1.27e-09	0.000293759	0.00195307	0.99	4.38376e-05	35.3711
rs11208660	1	65983626	0.0735	T	C	0.018816	0.002784	1.272e-11	0.00216135	0.00338012	0.62	5.66119e-05	45.6788
rs11218510	11	121922587	0.3949	A	G	-0.01344	0.00192	6.788e-13	-0.0029201	0.00188132	0.084	6.07275e-05	48.9999
rs11246136	11	371265	0.1021	A	C	-0.016032	0.00288	2.034e-08	0.00376875	0.00302899	0.28	3.84052e-05	30.9877
rs11246991	12	132688115	0.1261	T	C	0.01392	0.002496	2.004e-08	0.00322121	0.00271269	0.34	3.85468e-05	31.102
rs11251352	10	2585792	0.4084	A	G	-0.009216	0.001632	2.642e-08	-0.0012155	0.00188703	0.39	3.95224e-05	31.8892
rs112566467	1	39562627	0.2071	T	C	0.017664	0.002304	5.859e-15	-0.0119716	0.00225218	3.2e-08	7.28446e-05	58.7776
rs11264483	1	156406381	0.5899	C	G	0.013248	0.001728	3.513e-15	0.00419323	0.00188832	0.02	7.28446e-05	58.7776
rs1126930	12	49399132	0.0339	C	G	0.032736	0.005088	1.004e-10	-0.039674	0.00495882	3.7e-16	5.13039e-05	41.3958
rs113182412	15	66503584	0.1637	A	G	-0.01392	0.002496	4.153e-08	0.00218212	0.00254241	0.37	3.85468e-05	31.102
rs113397893	12	57611285	0.9231	A	G	-0.021312	0.003456	8.697e-10	-0.0124801	0.00345431	2.4e-05	4.71299e-05	38.0277
rs113585475	10	33985434	0.0965	T	C	-0.017664	0.003168	1.82e-08	0.00363894	0.00312546	0.15	3.85307e-05	31.089
rs114049355	2	183075689	0.0568	T	C	-0.024288	0.004128	3.466e-09	0.00385224	0.00403777	0.43	4.29043e-05	34.6181
rs114495530	1	96282449	0.0263	A	G	0.034272	0.005664	1.62e-09	-0.00860055	0.00558517	0.14	4.53762e-05	36.6127
rs114593013	3	84113491	0.944	A	G	0.031968	0.004032	1.167e-15	0.00183171	0.00396765	0.32	7.79062e-05	62.8621
rs114792668	2	105928904	0.979	A	T	0.03552	0.006432	3.752e-08	-0.00107341	0.00632528	0.7	3.77966e-05	30.4967
rs114964326	2	146015229	0.0278	A	G	-0.032256	0.005568	7.892e-09	-0.0117434	0.00545868	0.015	4.1593e-05	33.56
rs115002913	3	53368786	0.0321	T	C	-0.029664	0.005184	9.602e-09	0.0196332	0.00514381	0.00036	4.05815e-05	32.7437
rs11517651	11	48410482	0.8417	T	G	0.015552	0.002592	1.907e-09	-0.000287454	0.00246271	0.91	4.46169e-05	35.9999
rs11525873	7	138817193	0.8995	T	C	0.022272	0.003072	2.977e-13	0.00882094	0.00306327	0.003	6.51424e-05	52.5624
rs115325974	2	100819260	0.0737	A	G	0.023328	0.003552	3.148e-11	-0.00631667	0.00346851	0.11	5.34566e-05	43.1328
rs11538	22	18220831	0.8284	A	G	-0.013248	0.002208	1.094e-09	-0.00608169	0.00245396	0.035	4.46169e-05	35.9999
rs11576725	1	208706936	0.2998	A	G	-0.010176	0.001824	2.809e-08	0.00329448	0.00203153	0.16	3.85748e-05	31.1246
rs11577094	1	38026600	0.0791	T	C	0.017856	0.00288	3.275e-10	-0.00806061	0.00327991	0.04	4.76407e-05	38.4399
rs11577179	1	155983710	0.3806	A	G	-0.01152	0.001632	6.851e-13	0.00489572	0.0019016	0.018	6.17524e-05	49.8269
rs1159974	6	126090277	0.4904	T	C	-0.01056	0.001632	7.753e-11	-0.00243049	0.00183171	0.3	5.18897e-05	41.8684
rs11608710	12	23753927	0.94	T	G	-0.023712	0.003936	1.44e-09	-0.00102009	0.00388637	0.78	4.49803e-05	36.2932
rs11611246	12	939480	0.199	T	G	0.021408	0.00192	2.037e-28	-0.000417975	0.00225383	0.41	0.000154063	124.322
rs11614340	12	133426483	0.7066	T	C	-0.011232	0.001728	1.87e-10	-0.00367314	0.00199701	0.015	5.23624e-05	42.2499
rs11629783	15	66741387	0.772	C	G	0.013728	0.00192	1.43e-12	-0.00134335	0.00222173	0.29	6.33578e-05	51.1224
rs11633626	15	95271378	0.6313	A	C	-0.015072	0.001728	7.272e-19	-0.00238463	0.00194098	0.29	9.42821e-05	76.077
rs11635675	15	63793238	0.6546	T	G	0.011808	0.001728	1.143e-11	-0.013231	0.00195639	4.3e-12	5.78703e-05	46.6943
rs11636611	15	36391965	0.4981	T	C	0.009984	0.001632	8.853e-10	0.00271742	0.001857	0.073	4.63836e-05	37.4255
rs11638950	15	98301367	0.5888	A	C	0.010272	0.001632	6.254e-10	-0.00578989	0.00190616	0.0023	4.9098e-05	39.6158
rs11642001	16	71899586	0.2107	A	G	-0.012096	0.002016	8.493e-10	-0.00740884	0.0023273	0.00036	4.46169e-05	35.9999
rs11643673	16	71353719	0.3763	A	G	0.009504	0.001728	1.938e-08	0.0019519	0.00194319	0.19	3.74908e-05	30.2499
rs11649864	17	56093061	0.0859	A	G	0.018432	0.00288	2.524e-10	0.000918183	0.00323668	0.98	5.07638e-05	40.9599
rs11652146	17	47422363	0.6866	A	G	0.009408	0.001632	2.056e-08	0.000349661	0.00199392	0.91	4.11862e-05	33.2318
rs11655587	17	47140794	0.3572	T	C	-0.02016	0.00192	6.874e-26	0.000666326	0.00193024	0.69	0.000136627	110.25
rs11658335	17	80084821	0.5816	T	C	-0.010464	0.001632	8.64e-11	0.00332324	0.00188093	0.16	5.09505e-05	41.1106
rs11659639	18	58167612	0.9804	T	G	-0.036192	0.00624	5.142e-09	-0.00341208	0.00683263	0.56	4.16921e-05	33.6399
rs11659764	18	53335512	0.0511	A	T	-0.026112	0.003744	3.224e-12	0.0181642	0.00417201	2.6e-05	6.02835e-05	48.6416
rs116715046	1	111355258	0.047	T	C	-0.023616	0.00432	4.791e-08	-0.00898352	0.00425507	0.025	3.70378e-05	29.8844
rs11672660	19	46180184	0.1871	T	C	-0.032448	0.002016	6.831e-60	0.00335396	0.00234534	0.25	0.000320975	259.056
rs11681570	2	81851452	0.3314	T	G	0.01104	0.001728	1.535e-10	-0.0013318	0.00194903	0.47	5.05877e-05	40.8178
rs116819500	2	126533814	0.008	T	G	0.055008	0.009696	1.496e-08	0.00873557	0.0108061	0.25	3.98901e-05	32.1859
rs11689974	2	654685	0.1896	T	G	0.017568	0.002016	4.246e-18	0.000978036	0.00240389	0.45	9.41106e-05	75.9386
rs116911990	17	26510730	0.0053	T	G	-0.075072	0.013152	1.297e-08	-0.0158028	0.0128173	0.43	4.03804e-05	32.5815
rs11692326	2	208263279	0.2302	T	C	0.014112	0.001824	1.685e-14	-0.000511444	0.00217167	0.89	7.41841e-05	59.8586
rs11702843	21	40123740	0.2531	A	G	0.011616	0.00192	2.16e-09	-0.00118838	0.00214694	0.33	4.53635e-05	36.6024
rs117085301	18	57926294	0.0467	T	C	-0.025248	0.004512	1.528e-08	0.0112934	0.00441631	0.026	3.88074e-05	31.3123
rs11713193	3	49924424	0.5156	A	G	0.023616	0.001632	3.02e-48	-0.0180957	0.0018475	2e-22	0.000259463	209.397
rs117176448	8	27261138	0.9067	C	G	-0.020448	0.003168	7.393e-11	0.00367984	0.00314803	0.11	5.16327e-05	41.6611
rs11721181	3	34725482	0.6039	T	C	0.009408	0.001632	1.319e-08	-0.00403043	0.00188454	0.11	4.11862e-05	33.2318
rs11721261	3	194876993	0.292	T	C	-0.01296	0.001824	8.389e-13	0.00222218	0.00206031	0.24	6.25675e-05	50.4846
rs11724872	4	144140665	0.6104	T	C	-0.00912	0.001536	8.339e-09	0.00240397	0.00188329	0.13	4.36922e-05	35.2538
rs117366765	16	2529209	0.989	C	G	-0.059232	0.009312	2.235e-10	-0.00374036	0.00930219	0.27	5.01442e-05	40.46
rs11739877	5	105876806	0.6231	T	C	0.011136	0.001728	4.006e-11	-0.000274748	0.00190595	0.48	5.14712e-05	41.5308
rs117440602	9	96582776	0.0361	A	G	0.032736	0.004992	4.804e-11	-0.0352719	0.00492847	1e-13	5.3296e-05	43.0032
rs117516426	19	47660977	0.0764	T	C	0.02256	0.003456	8.287e-11	-0.00177882	0.00346465	0.73	5.28109e-05	42.6118
rs11753081	6	20705590	0.8297	T	G	0.011424	0.002016	1.912e-08	0.00306697	0.00241343	0.23	3.97973e-05	32.111
rs11754747	6	141494602	0.2688	T	C	0.011808	0.001824	1.184e-10	-0.00494804	0.00211032	0.042	5.19393e-05	41.9085
rs11757278	6	13180454	0.6961	T	C	0.012768	0.001824	6.916e-13	0.00255037	0.00198812	0.32	6.07275e-05	48.9999
rs117632017	15	52260107	0.0366	A	G	0.035712	0.004992	1.182e-12	-0.0272672	0.00496154	9.5e-09	6.3426e-05	51.1774
rs117642733	17	21284910	0.0437	T	C	0.026016	0.004704	4.161e-08	-0.00153636	0.00466755	0.65	3.79093e-05	30.5876
rs11770345	7	24483969	0.3306	A	G	0.0096	0.001728	3.006e-08	-0.00373205	0.00190931	0.047	3.8252e-05	30.8641
rs117711868	12	123540756	0.0211	A	G	0.036096	0.006432	1.844e-08	-0.00851043	0.00630094	0.17	3.90324e-05	31.4938
rs11773362	7	147668180	0.3396	T	C	-0.01008	0.001728	6.389e-09	0.000218974	0.00192814	0.84	4.21727e-05	34.0277
rs11781222	8	23389571	0.853	T	C	0.016032	0.002304	3.245e-12	0.00745098	0.00269521	0.0064	6.00068e-05	48.4183
rs11782074	8	142617096	0.3675	T	G	0.011904	0.001728	4.238e-12	-0.00300802	0.0019262	0.12	5.88151e-05	47.4567
rs11784406	8	60856330	0.3801	T	C	-0.010656	0.00192	1.359e-08	0.00126722	0.00192278	0.24	3.81755e-05	30.8024
rs11786992	8	95685147	0.6311	A	C	-0.010176	0.001632	3.648e-10	-0.000933815	0.00191693	0.9	4.81847e-05	38.8788
rs11790280	9	14651283	0.6102	T	C	-0.009792	0.001632	5.958e-09	0.0028924	0.00191281	0.13	4.46169e-05	35.9999
rs11792069	9	140646121	0.8282	A	G	0.01344	0.002208	1.833e-09	0.000179753	0.00238656	0.9	4.59194e-05	37.0509
rs118081010	11	46174948	0.0165	T	C	0.049728	0.0072	5.277e-12	-0.000472174	0.00755595	0.96	5.9119e-05	47.7019
rs118182061	7	14655786	0.024	A	T	0.035808	0.006048	3.165e-09	0.0103293	0.00578169	0.057	4.34444e-05	35.0538
rs11855853	15	78012618	0.2593	T	C	-0.015456	0.00192	1.304e-16	0.000730558	0.00210058	0.81	8.03106e-05	64.8023
rs11862351	16	4903583	0.2137	A	G	0.013056	0.002208	5.748e-09	-0.00683283	0.00226804	0.0007	4.3333e-05	34.964
rs11866815	16	387867	0.2568	T	C	-0.014688	0.001824	2.205e-16	-0.00119501	0.0021378	0.97	8.03631e-05	64.8447
rs1187352	9	87293457	0.3426	T	C	-0.01152	0.001728	2.61e-11	-0.00391416	0.00194755	0.038	5.5082e-05	44.4443
rs11902450	2	12845368	0.1052	T	C	0.016032	0.002592	1.061e-09	-0.00771147	0.00299627	0.022	4.74133e-05	38.2564
rs11915371	3	70539559	0.8019	A	C	-0.014784	0.002016	2.288e-13	-0.0033332	0.00227786	0.1	6.66484e-05	53.7776
rs1191601	14	30098349	0.4171	T	C	0.01104	0.001824	2.876e-09	0.00124397	0.0018982	0.36	4.5403e-05	36.6343
rs11921432	3	35117776	0.8906	T	C	-0.018144	0.002592	5.382e-12	0.00490753	0.00293196	0.11	6.07275e-05	48.9999
rs11923305	3	171118170	0.3415	A	G	0.011328	0.00192	3.733e-09	-0.00182673	0.0019548	0.24	4.31421e-05	34.8099
rs11931941	4	163038864	0.2212	A	C	0.012	0.00192	4.75e-10	-0.000213806	0.00218263	0.96	4.84122e-05	39.0624
rs11960938	5	64322549	0.2488	A	G	-0.011328	0.00192	1.59e-09	-0.000800362	0.00217941	0.85	4.31421e-05	34.8099
rs11971098	7	26699061	0.9093	A	G	-0.018816	0.00288	8.078e-11	-0.00218764	0.00324586	0.3	5.29008e-05	42.6843
rs1199334	3	138091140	0.1896	A	G	0.01392	0.002016	1.503e-12	-0.00305279	0.0023797	0.14	5.90864e-05	47.6756
rs12022461	1	33232525	0.1674	A	G	-0.016032	0.002112	9.777e-14	0.00451124	0.00244853	0.057	7.14122e-05	57.6218
rs12031634	1	34584393	0.2905	A	G	-0.011712	0.002016	5.256e-09	0.00139988	0.00200954	0.65	4.18291e-05	33.7505
rs12035149	1	107885018	0.782	C	G	-0.012864	0.002016	7.419e-11	-0.00468221	0.00224312	0.04	5.04621e-05	40.7165
rs12042959	1	243533273	0.8637	A	G	0.014688	0.002304	2.68e-10	-0.00110774	0.00261487	0.72	5.0368e-05	40.6405
rs12055154	5	176675423	0.9725	A	G	-0.030912	0.005184	2.301e-09	-0.00874111	0.0058148	0.14	4.40678e-05	35.5568
rs12072739	1	98315893	0.7762	A	G	-0.016224	0.002208	1.502e-13	0.0106075	0.0021953	2.2e-07	6.69121e-05	53.9904
rs12086884	1	192996357	0.2428	A	T	0.010368	0.00192	4.183e-08	0.000597792	0.00216465	0.69	3.614e-05	29.1599
rs12098284	10	76047464	0.1212	T	C	0.017664	0.002496	9.868e-13	-0.00116093	0.00279965	0.73	6.20694e-05	50.0827
rs12124523	1	72621463	0.1077	T	C	0.015552	0.002592	2.324e-09	-0.0132651	0.0029516	4.7e-06	4.46169e-05	35.9999
rs12130426	1	96603035	0.5755	T	C	0.011808	0.001632	1.254e-13	0.00546931	0.00186221	0.0026	6.48784e-05	52.3494
rs12140153	1	62579891	0.0911	T	G	-0.033888	0.003264	1.443e-25	0.00422609	0.00319226	0.11	0.000133582	107.793
rs12147845	14	101144596	0.1115	T	C	0.017952	0.002592	4.973e-12	-0.00127747	0.00291137	0.52	5.94492e-05	47.9683
rs12150665	17	34914787	0.5931	T	C	0.016128	0.001536	1.737e-24	-0.00152349	0.0018775	0.29	0.000136627	110.25
rs12156160	8	67218772	0.8554	A	G	-0.014688	0.002592	1.802e-08	-0.00094511	0.00258824	0.82	3.97973e-05	32.111
rs12189178	5	50914726	0.0343	T	C	0.033408	0.004416	4.301e-14	0.00469903	0.00519357	0.31	7.09297e-05	57.2324
rs12193797	6	41748352	0.8704	A	G	0.016128	0.002688	3.333e-09	-0.00052033	0.00268984	0.85	4.46169e-05	35.9999
rs12197759	6	34475822	0.7464	A	G	0.013728	0.00192	5.206e-13	0.00405053	0.00208623	0.061	6.33578e-05	51.1224
rs12207125	6	154301575	0.7756	A	G	0.013056	0.002208	2.932e-09	0.000591123	0.00222159	0.82	4.3333e-05	34.964
rs12209887	6	101156806	0.463	A	G	0.010944	0.001632	1.781e-11	-0.0045963	0.00183528	0.015	5.57319e-05	44.9687
rs12210292	6	44925293	0.7639	T	C	0.011232	0.00192	3.039e-09	0.0115427	0.00210545	7.2e-07	4.2414e-05	34.2224
rs12222235	11	131984330	0.3305	T	C	-0.012288	0.001728	1.778e-12	0.00228494	0.00196566	0.33	6.26706e-05	50.5678
rs12235100	8	76591252	0.7761	A	G	-0.012576	0.002016	1.663e-10	-0.00378662	0.00223479	0.14	4.8228e-05	38.9137
rs12238336	9	29716655	0.3828	T	C	-0.011616	0.001632	3.761e-12	0.00381855	0.00189794	0.12	6.27858e-05	50.6608
rs12247165	10	64815153	0.1086	A	G	-0.014496	0.002592	1.441e-08	0.00115627	0.00299394	0.47	3.87637e-05	31.277
rs12259464	10	53680099	0.4811	A	G	0.010464	0.001632	1.478e-10	0.00215839	0.00185155	0.16	5.09505e-05	41.1106
rs1227932	2	162716881	0.5923	A	C	0.009312	0.001728	4.042e-08	-0.00211958	0.0018651	0.2	3.59914e-05	29.0401
rs12282785	11	76476030	0.2204	A	C	-0.015072	0.002208	1.434e-11	0.00434219	0.00227178	0.029	5.77477e-05	46.5953
rs12286929	11	115022404	0.5007	A	G	-0.016992	0.001536	1.925e-27	0.028739	0.00184443	2.4e-58	0.000151655	122.379
rs1229057	7	39054538	0.1206	T	C	0.01488	0.002592	5.801e-09	-0.00337933	0.00284917	0.45	4.08445e-05	32.956
rs1229984	4	100239319	0.0312	T	C	-0.02928	0.004992	4.716e-09	0.0353375	0.00619836	5.6e-10	4.26374e-05	34.4027
rs12316047	12	108393845	0.2392	A	G	-0.016704	0.00192	1.335e-17	0.00111322	0.00220213	0.87	9.38023e-05	75.6898
rs12321197	12	18090659	0.9698	T	G	-0.027456	0.004704	6.397e-09	-0.0117311	0.00582774	0.074	4.22219e-05	34.0674
rs12331633	4	30832319	0.5032	T	C	-0.010944	0.001632	1.278e-11	-0.00524047	0.00184737	0.0038	5.57319e-05	44.9687
rs12364470	11	134601012	0.8535	T	G	-0.017952	0.002112	2.18e-17	0.00219103	0.00247698	0.18	8.95395e-05	72.2498
rs12369179	12	122963550	0.085	T	C	-0.03264	0.002976	2.324e-28	-0.000522758	0.00320404	0.8	0.000149068	120.291
rs12380880	9	88912765	0.2255	T	C	-0.010944	0.00192	1.942e-08	0.00500487	0.00223538	0.021	4.02669e-05	32.4899
rs12386885	8	87766769	0.1564	T	C	0.014496	0.002496	9.902e-09	-0.0017528	0.00250654	0.17	4.18027e-05	33.7292
rs12402666	1	177753473	0.2194	T	C	-0.011328	0.001824	5.544e-10	0.00203474	0.00205462	0.39	4.78026e-05	38.5705
rs12413409	10	104719096	0.074	A	G	0.025632	0.002784	4.729e-20	-0.0177182	0.00345716	8.6e-08	0.00010505	84.7667
rs12420907	11	85277870	0.1296	A	C	-0.014112	0.0024	2.655e-09	-0.00584862	0.00272069	0.023	4.28501e-05	34.5743
rs12421848	11	891338	0.3962	A	G	-0.013536	0.001824	3.993e-13	0.00170809	0.00188873	0.3	6.82523e-05	55.0719
rs12422552	12	14413931	0.2689	C	G	-0.012576	0.001824	1.779e-11	0.00129262	0.00209312	0.38	5.8915e-05	47.5373
rs12429545	13	54102206	0.1218	A	G	0.030048	0.002304	1.419e-37	-0.00793558	0.00278714	0.0015	0.000210761	170.085
rs12430890	13	59317339	0.8684	A	G	0.013632	0.0024	1.266e-08	-0.00234948	0.00267819	0.34	3.99848e-05	32.2623
rs12431682	14	101539999	0.3416	T	C	-0.010272	0.001632	1.608e-10	0.00147682	0.00192724	0.23	4.9098e-05	39.6158
rs12439798	15	46584787	0.438	T	G	0.012192	0.001632	1.208e-13	-0.00699163	0.0018757	0.00057	6.91664e-05	55.8096
rs12446632	16	19935389	0.1371	A	G	-0.033888	0.002304	3.12e-50	0.0148074	0.00264568	5.2e-09	0.000268056	216.335
rs12448257	16	3599655	0.2185	A	G	0.015456	0.00192	9.035e-16	-0.00297755	0.00226525	0.22	8.03106e-05	64.8023
rs12449219	16	77261943	0.856	C	G	-0.015744	0.002496	1.438e-10	-0.00159994	0.00276114	0.63	4.931e-05	39.7869
rs12454712	18	60845884	0.6245	T	C	-0.013056	0.001728	1.047e-14	0.00441003	0.00191549	0.012	7.07486e-05	57.0863
rs12462975	19	30272202	0.3243	A	G	0.018528	0.001728	1.474e-25	-0.00339592	0.00198345	0.051	0.00014247	114.966
rs12468863	2	26940294	0.512	T	C	-0.014208	0.001536	6.634e-20	0.00311404	0.00184218	0.073	0.000106036	85.5623
rs12476772	2	60203917	0.3405	A	C	0.011712	0.001728	1.355e-11	-0.00399783	0.00194758	0.059	5.69332e-05	45.9382
rs12488237	3	56114861	0.9391	T	C	-0.0216	0.003456	2.675e-10	-0.0516586	0.00395018	4.1e-39	4.84122e-05	39.0624
rs1249156	10	79979737	0.2872	T	C	-0.009792	0.001824	4.543e-08	-0.00752732	0.00202544	0.00015	3.57185e-05	28.8199
rs12498157	4	44430025	0.7201	A	T	0.011232	0.001824	1.101e-09	-0.00191742	0.00213573	0.84	4.69959e-05	37.9196
rs12509234	4	120319434	0.7214	T	C	-0.011136	0.001824	3.893e-10	-0.000453562	0.00201293	0.7	4.6196e-05	37.2741
rs12513212	4	96149346	0.5913	A	C	-0.009792	0.001632	4.57e-09	-0.00339346	0.00188049	0.12	4.46169e-05	35.9999
rs12514413	5	107323866	0.7654	T	C	-0.01488	0.00192	2.685e-14	-0.00406429	0.00222301	0.067	7.44367e-05	60.0624
rs12519652	5	165243019	0.6587	T	C	0.009312	0.001632	1.584e-08	0.0020559	0.00194945	0.27	4.035e-05	32.557
rs12520006	5	87100609	0.9142	A	G	-0.018432	0.002976	4.517e-10	-0.00685224	0.00322631	0.012	4.75416e-05	38.3599
rs12530737	7	71439807	0.736	T	C	0.013152	0.001824	1.024e-12	0.00248082	0.00207969	0.16	6.4435e-05	51.9916
rs12546331	8	87505968	0.508	T	C	0.010368	0.001632	2.091e-10	-0.00457813	0.00185175	0.013	5.002e-05	40.3598
rs12551906	9	102119090	0.294	A	G	-0.011232	0.001728	7.724e-11	0.00146956	0.0020176	0.43	5.23624e-05	42.2499
rs12566985	1	75002193	0.5566	A	G	-0.018624	0.001536	2.799e-33	0.00938564	0.00184668	6.1e-07	0.00018218	147.015
rs12594043	15	27034988	0.5205	C	G	0.009792	0.001632	1.312e-09	0.000140509	0.0018563	0.89	4.46169e-05	35.9999
rs12595158	15	62316035	0.0264	T	C	-0.036672	0.004992	1.298e-13	0.00573637	0.006782	0.32	6.68816e-05	53.9658
rs12595749	15	79432359	0.5956	A	G	0.012576	0.001632	1.528e-14	0.00221913	0.00187748	0.29	7.35917e-05	59.3805
rs12602912	17	65870073	0.212	T	C	0.015936	0.00192	2.899e-16	0.00870687	0.00233162	0.00021	8.53758e-05	68.8898
rs1260326	2	27730940	0.3913	T	C	-0.010272	0.001632	1.16e-10	-0.00480764	0.00187188	0.0064	4.9098e-05	39.6158
rs12615199	2	51825253	0.8157	A	T	0.01152	0.002016	2.097e-08	-0.00412046	0.00231693	0.057	4.0469e-05	32.653
rs12628051	22	40654276	0.6407	T	C	0.015456	0.001728	2.9e-19	-0.008985	0.00195229	4.5e-06	9.9147e-05	80.0029
rs12628891	22	38317137	0.3186	T	C	-0.01104	0.001824	5.852e-10	0.00838845	0.00199837	8.3e-06	4.5403e-05	36.6343
rs12633819	3	66448307	0.651	A	G	-0.00912	0.001632	2.684e-08	-0.00850771	0.00195888	1.6e-05	3.87033e-05	31.2283
rs1263627	2	207977253	0.7595	A	T	-0.01248	0.00192	7.256e-11	-0.0061491	0.00216766	0.0051	5.23624e-05	42.2499
rs1265109	6	31119589	0.2516	T	G	-0.010848	0.001728	5.874e-10	-0.00256638	0.00211007	0.32	4.88435e-05	39.4104
rs12659398	5	173386203	0.0685	T	C	0.01872	0.003264	1.403e-08	-0.00472182	0.00380406	0.14	4.07671e-05	32.8935
rs12666574	7	26526960	0.697	A	G	0.009696	0.001728	3.22e-08	-0.00451868	0.00195539	0.026	3.90208e-05	31.4845
rs12669252	7	93234426	0.0892	A	G	-0.01824	0.00288	2.166e-10	0.00737392	0.00319496	0.014	4.97117e-05	40.111
rs12675063	8	132879047	0.87	A	T	-0.015168	0.0024	2.697e-10	-0.00754545	0.00289556	0.0099	4.95027e-05	39.9423
rs12680842	8	95582606	0.6839	A	G	0.013632	0.001632	3.411e-16	0.0011089	0.00199395	0.73	8.64683e-05	69.7715
rs12681744	8	77174390	0.5145	A	G	-0.0168	0.001632	6.958e-25	-0.00424187	0.00185624	0.031	0.000131322	105.969
rs12681792	8	62054463	0.2024	A	C	0.0144	0.002016	2.883e-12	0.000865086	0.00234884	0.91	6.32313e-05	51.0203
rs12692596	2	161265910	0.3618	T	C	0.01152	0.001632	1.032e-12	-0.00356751	0.00189062	0.12	6.17524e-05	49.8269
rs12692738	2	165558252	0.7642	T	C	-0.012576	0.001824	5.236e-12	-0.000576548	0.00220475	0.73	5.8915e-05	47.5373
rs12694772	2	228929141	0.5933	T	C	-0.01056	0.001632	2.001e-10	0.000994659	0.00186008	0.71	5.18897e-05	41.8684
rs12714199	2	86812549	0.6146	T	C	-0.013536	0.001632	3.219e-16	0.00123481	0.00188301	0.45	8.52549e-05	68.7922
rs12733421	1	150616117	0.0584	T	C	0.016704	0.002976	1.567e-08	-0.00156945	0.00346018	0.96	3.90458e-05	31.5046
rs12742293	1	78855358	0.2986	T	G	0.011328	0.001824	2.538e-10	0.0018945	0.00200001	0.41	4.78026e-05	38.5705
rs1275691	14	69816344	0.4578	A	G	-0.008736	0.001536	2.014e-08	0.000938391	0.00186128	0.44	4.00905e-05	32.3476
rs12765914	10	34013507	0.0801	T	C	0.021696	0.002976	1.96e-13	-0.000930818	0.00332702	0.52	6.58689e-05	53.1487
rs12776880	10	19776828	0.7208	A	T	0.010464	0.001824	8.591e-09	0.000255525	0.00204427	0.83	4.07891e-05	32.9113
rs1277733	10	18562538	0.7664	T	C	0.01152	0.00192	4.304e-09	-0.00294314	0.00220521	0.18	4.46169e-05	35.9999
rs12788343	11	131452912	0.5983	T	C	-0.014112	0.001824	3.416e-14	-0.00402243	0.00186859	0.045	7.41841e-05	59.8586
rs12806052	11	134518868	0.1576	T	C	-0.016416	0.002496	5.391e-11	0.00239318	0.0024809	0.32	5.3609e-05	43.2558
rs12821008	12	49474605	0.3903	T	C	0.010368	0.001632	3.907e-10	-0.016051	0.00188129	7.8e-19	5.002e-05	40.3598
rs1285245	17	77796889	0.3864	C	G	-0.010176	0.001728	1.627e-09	-0.00512854	0.00190999	0.01	4.29797e-05	34.6789
rs12868881	13	112218924	0.4066	A	T	0.013248	0.001632	1.401e-15	-0.00371982	0.0018792	0.054	8.16659e-05	65.896
rs12872889	13	28674628	0.7607	T	C	-0.013536	0.002208	3.815e-10	-0.00132886	0.00222815	0.44	4.65777e-05	37.5821
rs12879626	14	34721134	0.3906	T	G	-0.009504	0.001632	1.193e-08	-0.00186956	0.00191072	0.53	4.2031e-05	33.9134
rs12885454	14	29736838	0.3559	A	C	-0.01728	0.001632	5.44e-26	0.00544459	0.00193911	0.0022	0.000138932	112.11
rs12889085	14	42885336	0.5777	A	G	-0.012672	0.001824	8.284e-12	-0.000822456	0.00188285	0.47	5.98178e-05	48.2658
rs12898464	15	29853387	0.8836	T	C	-0.016224	0.00288	1.545e-08	0.000440592	0.00289471	0.67	3.93305e-05	31.7344
rs12899905	15	47142090	0.2613	T	C	-0.010848	0.001728	6.162e-10	0.00605001	0.00208473	0.0044	4.88435e-05	39.4104
rs12908437	15	99287375	0.3541	T	C	0.009024	0.001632	2.573e-08	0.00172572	0.00193488	0.2	3.78928e-05	30.5743
rs12912380	15	47947291	0.1131	T	C	-0.016416	0.002592	1.52e-10	0.00892743	0.00299332	0.0094	4.97117e-05	40.111
rs12914623	15	80993570	0.2722	C	G	-0.015264	0.001824	1.999e-16	-0.00267006	0.00209993	0.23	8.67891e-05	70.0303
rs12916494	15	66818045	0.0783	T	G	0.017184	0.003072	1.839e-08	-0.000452116	0.00358615	0.86	3.87798e-05	31.29
rs12921970	16	53865226	0.7382	C	G	-0.018432	0.00192	8.505e-23	0.00579432	0.00210471	0.0083	0.000114211	92.1598
rs12922346	16	82438337	0.2641	C	G	0.012768	0.00192	1.482e-11	-0.00397844	0.0021056	0.17	5.48069e-05	44.2224
rs12926804	16	71994932	0.873	A	G	-0.019776	0.002784	5.693e-13	-0.000784725	0.00273042	0.63	6.25356e-05	50.4589
rs12928335	16	53614746	0.0902	T	C	-0.023712	0.002976	1.401e-15	0.00688544	0.00336245	0.098	7.86778e-05	63.4848
rs12929754	16	30512443	0.5177	A	G	-0.014592	0.001824	1.411e-15	-0.00625343	0.0018657	0.00048	7.93161e-05	63.9998
rs12933086	16	9225494	0.746	A	G	-0.010176	0.001824	3.96e-08	0.00649992	0.00208306	0.0032	3.85748e-05	31.1246
rs12939549	17	78611724	0.5572	A	G	0.01728	0.001536	3.681e-28	0.00337595	0.00185841	0.029	0.000156839	126.562
rs12943620	17	78444658	0.2333	T	G	-0.011904	0.002016	3.956e-09	-0.00195744	0.00220629	0.27	4.32117e-05	34.8661
rs1296328	4	137083193	0.4464	A	C	0.015936	0.001632	3.486e-22	0.00288958	0.00186731	0.13	0.000118163	95.3492
rs12972158	19	46158473	0.1673	T	C	0.012	0.002112	1.231e-08	0.00336719	0.00247261	0.039	4.00104e-05	32.283
rs12979351	19	51304404	0.0792	C	G	0.016992	0.003072	3.327e-08	-0.00216298	0.00335369	0.4	3.7918e-05	30.5947
rs12981080	19	46117532	0.0495	T	C	-0.025824	0.004416	4.607e-09	0.0145812	0.00446288	0.003	4.23825e-05	34.197
rs12981256	19	1865901	0.5284	A	G	0.014496	0.001632	1.432e-18	8.32599e-05	0.0018703	0.93	9.77754e-05	78.896
rs12994080	2	171599082	0.36	A	G	0.009408	0.001728	4.128e-08	0.00252225	0.00191578	0.34	3.67373e-05	29.6419
rs13001304	2	192949003	0.6994	T	C	0.010368	0.001824	7.976e-09	0.00120249	0.00198951	0.54	4.00441e-05	32.3102
rs13002470	2	59185112	0.0665	A	G	-0.0216	0.003168	7.574e-12	0.00654922	0.00353855	0.04	5.7614e-05	46.4875
rs13021737	2	632348	0.1567	A	G	-0.055488	0.002016	2.89e-161	-0.0149848	0.0024266	4.1e-11	0.000938049	757.558
rs13033310	2	133523605	0.2519	A	G	0.014016	0.002112	3.395e-11	-0.0046716	0.00211851	0.026	5.45824e-05	44.0412
rs13047416	21	40309436	0.6263	C	G	0.014592	0.001728	6.934e-18	0.00256366	0.00192647	0.1	8.8373e-05	71.3085
rs13053342	22	48871624	0.4032	A	G	0.012	0.001728	1.674e-12	0.000959953	0.00188734	0.67	5.97675e-05	48.2252
rs13062093	3	35667057	0.6319	T	G	-0.011712	0.001632	2.776e-12	0.0014347	0.0019143	0.32	6.38278e-05	51.5016
rs13066401	3	136345819	0.8783	A	G	-0.016224	0.0024	2.959e-11	2.65698e-05	0.00274024	0.92	5.6635e-05	45.6975
rs13078509	3	70881429	0.0267	T	C	0.03312	0.005472	1.337e-09	-0.0176807	0.00606387	0.0058	4.5403e-05	36.6343
rs13107325	4	103188709	0.082	T	C	0.044928	0.003072	3.805e-47	0.0161637	0.00351879	7.1e-06	0.000265028	213.89
rs13110266	4	162129844	0.4037	A	G	-0.011904	0.001536	3.956e-14	0.00171038	0.00187523	0.32	7.44367e-05	60.0624
rs13163306	5	136571959	0.4573	A	G	-0.009984	0.001632	7.672e-10	-0.00105399	0.00185227	0.23	4.63836e-05	37.4255
rs1316369	2	241351756	0.6607	A	G	0.009984	0.001728	7.393e-09	-0.00300939	0.00196665	0.17	4.13732e-05	33.3826
rs13174863	5	139080745	0.8542	A	G	-0.018912	0.002208	1.939e-17	0.000112419	0.00262432	0.88	9.09187e-05	73.3628
rs1318241	11	77930792	0.147	T	C	-0.011808	0.002112	2.56e-08	0.0119906	0.00254849	9.5e-07	3.87404e-05	31.2582
rs13182474	5	80861777	0.3114	C	G	-0.014304	0.001728	1.877e-16	0.00184559	0.00198304	0.25	8.49193e-05	68.5214
rs1318408	1	11925781	0.8845	A	G	-0.013248	0.0024	4.619e-08	0.00547635	0.00282813	0.049	3.7764e-05	30.4703
rs13191362	6	163033350	0.8572	A	G	0.02256	0.0024	4.079e-21	0.0012852	0.00277383	0.69	0.000109502	88.3598
rs13206405	6	73663814	0.1909	A	C	0.011712	0.002016	1.017e-08	0.00253544	0.00227837	0.29	4.18291e-05	33.7505
rs13209872	6	97753223	0.3455	C	G	-0.014208	0.001728	2.162e-16	0.00179364	0.0019332	0.21	8.37834e-05	67.6048
rs13232975	7	93205690	0.9759	T	C	-0.033504	0.005952	1.782e-08	-0.0271733	0.00582143	1.2e-05	3.92705e-05	31.6859
rs13240600	7	99064466	0.8343	A	G	0.01728	0.002112	7.904e-16	0.00883402	0.00252529	0.00024	8.2962e-05	66.942
rs1324110	6	93913200	0.4422	C	G	-0.009312	0.001536	3.014e-09	0.0034972	0.00184911	0.035	4.55512e-05	36.7538
rs13245051	7	113362799	0.4557	A	G	0.0144	0.001632	1.121e-18	0.00222778	0.00183789	0.25	9.64847e-05	77.8545
rs13263601	8	14095900	0.6585	A	C	-0.01392	0.001728	4.867e-16	-0.00514268	0.00194053	0.013	8.04214e-05	64.8918
rs13292270	9	13940536	0.8114	A	G	0.012576	0.002112	1.622e-09	-0.00584972	0.00234936	0.016	4.39434e-05	35.4565
rs13299788	9	28941459	0.8492	C	G	0.014208	0.002208	3.002e-10	0.000298606	0.0025763	0.86	5.1317e-05	41.4063
rs13301844	9	92030060	0.2239	T	C	0.011616	0.00192	2.838e-09	0.000128791	0.00221393	0.76	4.53635e-05	36.6024
rs13333228	16	53793798	0.309	T	C	-0.024768	0.001728	5.566e-49	-0.00730686	0.00200252	0.0006	0.000254566	205.444
rs1335126	9	31176989	0.2641	A	T	0.010656	0.00192	1.532e-08	0.000165168	0.00211137	0.91	3.81755e-05	30.8024
rs1336779	1	177968197	0.2111	A	C	0.015936	0.002016	1.483e-15	0.00600747	0.00224215	0.019	7.7439e-05	62.4851
rs1339139	9	23227372	0.6573	A	G	0.011808	0.00192	1.465e-09	0.00112244	0.00197677	0.35	4.68755e-05	37.8224
rs13392503	2	137431134	0.2502	T	G	-0.009216	0.001728	4.652e-08	-0.000467404	0.00209162	0.69	3.52532e-05	28.4444
rs13417156	2	62848319	0.5755	T	C	-0.01296	0.001632	6.903e-16	-0.00354669	0.00184807	0.076	7.81541e-05	63.0621
rs13419066	2	208161390	0.287	A	G	0.011136	0.001824	8.057e-10	-0.0048482	0.00204327	0.026	4.6196e-05	37.2741
rs13432055	2	56603985	0.712	T	C	-0.011232	0.001728	5.717e-11	-0.00166289	0.00203431	0.37	5.23624e-05	42.2499
rs1346841	4	65651730	0.4116	A	G	-0.012096	0.001632	3.183e-13	0.00150646	0.0018888	0.25	6.80816e-05	54.9341
rs1354992	3	42496509	0.2962	T	C	-0.012192	0.002016	1.175e-09	0.00149073	0.0020163	0.52	4.53278e-05	36.5736
rs1355459	6	23871700	0.3157	A	G	0.010752	0.001728	9.555e-10	-0.0058959	0.00197016	0.0031	4.79828e-05	38.716
rs1356506	18	40708038	0.6287	T	C	0.013152	0.001728	8.394e-15	0.00308121	0.00192752	0.063	7.17928e-05	57.9289
rs1358005	7	46062372	0.1866	A	G	0.013056	0.002304	2.839e-08	0.00442695	0.00236456	0.097	3.97973e-05	32.111
rs1358980	6	43764551	0.4735	T	C	-0.012384	0.001632	5.151e-15	-0.0125662	0.00184541	4.5e-12	7.13619e-05	57.5812
rs1363695	5	130378027	0.2359	T	C	-0.012	0.00192	8.055e-10	-0.000459329	0.00222614	0.92	4.84122e-05	39.0624
rs1365466	18	36182440	0.7278	T	C	-0.01152	0.001728	6.037e-11	0.00302995	0.00213224	0.21	5.5082e-05	44.4443
rs1374681	3	63063005	0.8747	T	G	0.015264	0.002784	2.875e-08	0.00147604	0.00279913	0.91	3.72561e-05	30.0606
rs137926936	2	25483847	0.0547	A	G	-0.028512	0.004128	3.482e-12	0.00319558	0.0040131	0.55	5.91243e-05	47.7062
rs1383592	8	106430676	0.212	A	G	0.011712	0.002016	4.92e-09	-0.00999138	0.00231002	4.3e-06	4.18291e-05	33.7505
rs1394879	13	62683659	0.3998	C	G	0.01056	0.001632	1.668e-10	-0.00145852	0.00188242	0.32	5.18897e-05	41.8684
rs1400759	11	110965115	0.6487	A	C	-0.009696	0.001728	2.268e-08	-0.00384871	0.00193238	0.044	3.90208e-05	31.4845
rs1402025	5	113987898	0.7795	T	C	-0.011232	0.00192	7.585e-09	-0.000400809	0.00220858	0.87	4.2414e-05	34.2224
rs140733155	21	48048773	0.9889	A	G	-0.053664	0.009024	2.968e-09	-0.00231515	0.00891519	0.56	4.38293e-05	35.3644
rs1409818	20	21381121	0.1074	T	C	0.01872	0.002688	2.589e-12	-0.00540166	0.00308421	0.082	6.01095e-05	48.5012
rs1411431	9	16728721	0.1598	A	C	0.021984	0.002496	1.458e-18	-0.00538805	0.00254524	0.022	9.61387e-05	77.5753
rs1412235	9	28410996	0.3151	C	G	0.022752	0.001632	2.277e-42	0.00028825	0.00197613	0.86	0.00024083	194.356
rs141311529	1	46403041	0.0246	A	G	-0.033792	0.005952	1.421e-08	-0.0148449	0.00582356	0.0084	3.99485e-05	32.233
rs1417665	6	104816944	0.8026	T	C	0.017856	0.002112	5.492e-18	-0.000847929	0.00230728	0.66	8.85845e-05	71.4792
rs1420341	12	97913785	0.8217	T	C	-0.012768	0.002112	3.329e-09	-0.00360368	0.0024547	0.24	4.52954e-05	36.5474
rs1421334	8	30865733	0.4546	A	C	0.01296	0.001632	3.111e-15	-0.00273203	0.00187102	0.24	7.81541e-05	63.0621
rs142592509	15	73782922	0.079	C	G	-0.021792	0.003456	3.459e-10	0.0100373	0.0034665	0.0067	4.92766e-05	39.7599
rs142643832	3	47881435	0.0254	C	G	-0.033312	0.005952	2.031e-08	0.0225311	0.00589154	7.9e-05	3.88217e-05	31.3238
rs1435192	18	41060104	0.3008	A	C	0.011328	0.001824	2.181e-10	0.00148181	0.00202535	0.49	4.78026e-05	38.5705
rs1436344	3	104606144	0.5703	C	G	0.014112	0.001632	1.07e-17	0.00355553	0.00187253	0.037	9.26643e-05	74.7714
rs143667773	18	40805664	0.0339	T	C	0.0312	0.005376	5.087e-09	0.00136835	0.00532142	0.75	4.17435e-05	33.6814
rs1437842	4	173597016	0.4907	A	G	-0.010176	0.001632	8.494e-10	-0.00170094	0.00185123	0.25	4.81847e-05	38.8788
rs1451077	2	147901207	0.5776	A	G	-0.016224	0.001824	1.426e-18	0.00228819	0.00186027	0.17	9.80482e-05	79.1161
rs1452075	3	62481063	0.7314	T	C	0.012288	0.001728	2.667e-12	-0.000285248	0.00209183	0.8	6.26706e-05	50.5678
rs1454687	3	94038085	0.4817	C	G	0.01776	0.001632	6.62e-28	0.00477456	0.00184603	0.01	0.000146757	118.425
rs1455137	4	145986668	0.637	A	C	-0.01056	0.001632	3.268e-11	0.000463747	0.00190956	0.55	5.18897e-05	41.8684
rs1461527	18	51562666	0.7382	C	G	0.010176	0.001824	4.719e-08	0.00326645	0.00211883	0.078	3.85748e-05	31.1246
rs147553474	16	30050605	0.947	T	C	0.029856	0.004128	6.186e-13	-0.00168333	0.00409715	0.68	6.48293e-05	52.3098
rs1477023	16	49727574	0.2501	A	C	-0.010656	0.00192	1.589e-08	-0.000545186	0.00216989	0.55	3.81755e-05	30.8024
rs1477199	16	53712135	0.8426	A	G	-0.021216	0.002208	5.145e-21	-0.00130724	0.00270363	0.49	0.000114418	92.3268
rs1477890	4	18511738	0.4875	A	G	-0.012288	0.001632	6.122e-14	0.000684552	0.00185072	0.57	7.02599e-05	56.6919
rs147870440	16	53805526	0.0109	T	C	0.06672	0.0096	3.618e-12	0.00271284	0.0095847	0.85	5.98631e-05	48.3024
rs148108087	19	51781455	0.0522	A	G	-0.028992	0.00432	2.34e-11	-0.00656639	0.00426316	0.058	5.58188e-05	45.0389
rs148636479	4	164359678	0.9723	A	T	0.037056	0.005952	4.81e-10	0.0121597	0.00586949	0.075	4.80381e-05	38.7606
rs148731480	1	177684113	0.03	C	G	0.032256	0.005664	9.919e-09	-0.0224142	0.00549705	2.7e-05	4.01951e-05	32.432
rs1491333	4	172186288	0.264	T	G	-0.010272	0.001824	1.715e-08	0.00316379	0.00213413	0.2	3.9306e-05	31.7146
rs149211987	16	73249677	0.9742	A	C	0.032352	0.005856	2.771e-08	0.00409562	0.00595216	0.31	3.78268e-05	30.521
rs1492767	4	55221467	0.4681	T	C	0.00912	0.001536	3.546e-09	-0.0027775	0.00184312	0.16	4.36922e-05	35.2538
rs1501673	5	87963600	0.1355	A	G	0.027744	0.0024	2.725e-31	-0.00962245	0.00274788	0.00087	0.0001656	133.633
rs150215901	5	50935903	0.0414	A	T	-0.0264	0.004704	1.54e-08	0.00524442	0.00460641	0.21	3.90366e-05	31.4972
rs150980929	2	25238753	0.0241	C	G	-0.033504	0.006048	3.733e-08	0.0113624	0.00596593	0.11	3.80337e-05	30.688
rs1512300	4	45162103	0.8921	T	C	0.014112	0.0024	7.567e-09	0.00299863	0.00294057	0.25	4.28501e-05	34.5743
rs1521527	2	165427825	0.5182	C	G	-0.009792	0.001632	1.767e-09	-0.00163753	0.00184471	0.22	4.46169e-05	35.9999
rs1522569	4	171632637	0.8183	T	G	0.013536	0.002112	1.599e-10	0.00389763	0.00239139	0.11	5.09081e-05	41.0763
rs1523768	3	77667044	0.6721	A	G	-0.012096	0.001632	4.351e-13	-0.00499066	0.00197198	0.0033	6.80816e-05	54.9341
rs1525769	5	75158737	0.8775	C	G	-0.016128	0.0024	2.689e-11	-0.00194257	0.00275001	0.43	5.59667e-05	45.1583
rs1544459	7	77417584	0.5149	T	C	-0.0096	0.001536	7.076e-10	-0.00293221	0.00182868	0.14	4.84122e-05	39.0624
rs1546924	1	112273485	0.4997	T	C	0.013344	0.001536	2.339e-17	-1.35225e-05	0.00183614	0.74	9.3533e-05	75.4725
rs1547205	9	98815145	0.0846	C	G	-0.016128	0.002976	4.383e-08	-0.00559177	0.00313284	0.14	3.63995e-05	29.3693
rs1554194	3	8138041	0.5046	C	G	0.01008	0.001632	9.052e-10	-0.000558199	0.00185129	0.92	4.72798e-05	38.1487
rs1557765	11	17403639	0.3889	T	C	-0.011712	0.001632	2.607e-13	0.0014345	0.00189936	0.32	6.38278e-05	51.5016
rs1559677	15	47738063	0.6097	A	G	-0.01104	0.001536	2.8e-12	-0.00581744	0.00189677	0.0063	6.40241e-05	51.66
rs1568490	3	153673515	0.3298	T	C	-0.009888	0.001728	1.269e-08	-0.00320028	0.00196878	0.11	4.05815e-05	32.7437
rs1582931	5	122657199	0.4745	A	G	-0.012096	0.001632	1.911e-13	-0.0100797	0.00186582	1.5e-08	6.80816e-05	54.9341
rs1584121	12	23559163	0.2095	A	G	-0.011424	0.002016	2.165e-08	-0.00416469	0.00231477	0.065	3.97973e-05	32.111
rs159032	5	94206202	0.2325	T	C	0.011904	0.00192	6.235e-10	-0.000602092	0.0021429	0.79	4.76407e-05	38.4399
rs162016	1	96831180	0.0301	T	C	-0.026208	0.003936	2.926e-11	-5.84163e-05	0.0046154	0.7	5.49477e-05	44.336
rs1624134	10	34834482	0.3925	C	G	0.0096	0.001632	6.505e-09	0.000195509	0.00188666	0.77	4.28844e-05	34.602
rs1634350	9	81334684	0.4355	A	C	0.010944	0.001632	3.186e-11	-0.00143637	0.00188789	0.37	5.57319e-05	44.9687
rs165656	22	19948863	0.5133	C	G	0.010464	0.001824	1.598e-08	0.00489935	0.00187174	0.0037	4.07891e-05	32.9113
rs1658820	8	4288577	0.2389	T	G	0.012672	0.00192	3.766e-11	-0.00425324	0.00216973	0.04	5.39859e-05	43.5599
rs16823404	3	114652462	0.0853	A	G	-0.016128	0.00288	2.815e-08	0.00715052	0.00331726	0.081	3.88665e-05	31.3599
rs16825005	2	212304565	0.2937	A	G	0.011904	0.001728	3.514e-12	0.00264949	0.00202743	0.28	5.88151e-05	47.4567
rs16839578	2	156629693	0.3351	T	C	-0.009696	0.001728	1.495e-08	0.000714315	0.00192973	0.89	3.90208e-05	31.4845
rs16850772	3	104736837	0.3186	T	G	0.010848	0.001728	9.712e-10	0.00324264	0.00199872	0.18	4.88435e-05	39.4104
rs16851483	3	141275436	0.0717	T	G	0.033792	0.003264	4.869e-25	-0.00969254	0.00371918	0.002	0.000132827	107.183
rs16859517	2	219949184	0.0399	T	C	-0.022752	0.004032	1.269e-08	0.0172422	0.00486615	0.00056	3.94636e-05	31.8418
rs16867358	2	181588372	0.9396	T	C	-0.018816	0.003168	3.468e-09	-0.00195603	0.0035923	0.64	4.37201e-05	35.2763
rs16867703	5	88799143	0.625	T	G	-0.014016	0.001728	8.405e-17	-0.00271938	0.0019163	0.15	8.15344e-05	65.79
rs16903232	5	87831734	0.1008	T	C	0.015456	0.002592	4.883e-09	-0.0107753	0.00323549	0.00086	4.40678e-05	35.5568
rs16906845	8	138215228	0.06	A	G	-0.023424	0.003456	1.322e-11	0.00486733	0.00404391	0.4	5.69332e-05	45.9382
rs16907751	8	81375457	0.0877	T	C	-0.018624	0.002784	1.626e-11	0.00475995	0.00316575	0.22	5.54625e-05	44.7514
rs16916303	9	30823761	0.8778	A	G	0.01392	0.002496	2.797e-08	0.00588805	0.00288209	0.043	3.85468e-05	31.102
rs16940823	18	22137319	0.1705	A	C	-0.015072	0.002112	2.093e-12	0.00100598	0.00240519	0.29	6.31164e-05	50.9276
rs16945088	16	53812524	0.9082	A	G	0.02736	0.002784	3.184e-22	0.00615485	0.00339123	0.022	0.00011969	96.5812
rs16965225	15	53143170	0.067	T	G	0.02112	0.003168	5.322e-11	0.00468454	0.00376207	0.3	5.5082e-05	44.4443
rs16978350	18	42940499	0.2763	T	G	-0.012288	0.001824	4.581e-11	-0.00212523	0.00211634	0.22	5.62476e-05	45.3849
rs16982345	19	18500722	0.2509	A	G	0.011328	0.00192	4.355e-09	-0.00905517	0.00214307	9.3e-06	4.31421e-05	34.8099
rs16989232	20	39291784	0.3864	A	G	0.01104	0.001632	6.192e-12	-0.00262313	0.00191603	0.3	5.67138e-05	45.7611
rs17014375	1	209543560	0.8691	T	G	-0.01584	0.0024	4.032e-11	-0.00230753	0.00270565	0.4	5.39859e-05	43.5599
rs17019336	4	145333609	0.2291	A	T	-0.012288	0.001824	2.451e-11	-0.000286196	0.00216152	0.94	5.62476e-05	45.3849
rs17024393	1	110154688	0.9689	T	C	-0.061824	0.004704	7.105e-39	-0.0041903	0.00577096	0.3	0.000214044	172.734
rs17049820	2	59139507	0.8821	T	C	0.018528	0.002592	4.214e-13	-0.0051565	0.00291113	0.2	6.3325e-05	51.0959
rs17066842	18	58040624	0.0393	A	G	-0.061824	0.004032	6.315e-54	0.000441953	0.00483713	0.82	0.000291315	235.111
rs17070611	5	168343675	0.9787	A	G	0.032064	0.005856	4.223e-08	0.00447407	0.0066916	0.38	3.71563e-05	29.98
rs1707322	1	46505147	0.3155	A	G	-0.013056	0.001728	1.589e-14	0.00424423	0.00200398	0.039	7.07486e-05	57.0863
rs17094222	10	102395440	0.7912	T	C	-0.016608	0.00192	4.043e-18	-0.00190206	0.00225828	0.35	9.27273e-05	74.8223
rs17096510	14	98616999	0.87	A	C	0.013536	0.0024	3.052e-08	0.00353602	0.00273531	0.22	3.94237e-05	31.8095
rs17105272	14	77529783	0.3189	T	C	0.011232	0.001728	1.725e-10	-0.00338547	0.00198469	0.03	5.23624e-05	42.2499
rs17114036	1	56962821	0.9033	A	G	-0.015168	0.002688	1.371e-08	0.00728829	0.00315822	0.0069	3.94636e-05	31.8418
rs17122844	20	33452600	0.2368	T	C	-0.011136	0.00192	5.504e-09	0.00584369	0.00217129	0.0053	4.16921e-05	33.6399
rs17189185	2	57364860	0.3792	A	C	0.009312	0.001728	3.231e-08	0.00100794	0.00190222	0.59	3.59914e-05	29.0401
rs17193211	21	38885506	0.0695	T	C	-0.020064	0.00336	1.744e-09	0.0058243	0.00380819	0.12	4.4193e-05	35.6579
rs17201143	20	50402079	0.3054	T	C	-0.010752	0.001728	1.096e-09	-0.00489795	0.00198393	0.03	4.79828e-05	38.716
rs17207196	7	75101065	0.42	T	C	-0.02112	0.001632	1.576e-36	0.00409227	0.00184647	0.018	0.000207526	167.474
rs1721447	7	109214139	0.5096	T	G	-0.0096	0.001632	3.793e-09	-0.00368601	0.0018224	0.052	4.28844e-05	34.602
rs17272434	20	15085365	0.3014	A	G	-0.009312	0.001728	4.266e-08	-0.00171883	0.00201911	0.56	3.59914e-05	29.0401
rs17283867	18	73202388	0.362	A	C	0.01008	0.001728	5.445e-09	-0.000260792	0.00194634	0.77	4.21727e-05	34.0277
rs17288588	2	172410186	0.7535	A	G	0.011136	0.00192	6.372e-09	-0.0143507	0.00213458	3.4e-12	4.16921e-05	33.6399
rs17295394	3	131506937	0.2876	T	G	-0.016032	0.001824	8.507e-19	0.00309483	0.00205731	0.17	9.57414e-05	77.2547
rs1730859	1	107617707	0.651	A	G	-0.01152	0.001632	2.956e-12	-0.00213395	0.00194132	0.16	6.17524e-05	49.8269
rs17327461	2	35512183	0.4462	T	C	0.011712	0.001536	7.645e-14	-0.0010933	0.00184619	0.31	7.2055e-05	58.1405
rs17371272	7	114078869	0.9366	A	G	-0.018816	0.00336	2.914e-08	-0.00436147	0.00364441	0.19	3.88665e-05	31.3599
rs17383803	5	95393883	0.9116	T	C	-0.019008	0.00288	5.021e-11	-0.00379594	0.00316031	0.28	5.39859e-05	43.5599
rs17405819	8	76806584	0.6845	T	C	0.020256	0.001728	6.04e-33	0.00317297	0.00202588	0.091	0.000170279	137.41
rs17425707	1	57874879	0.9	T	C	-0.016608	0.002688	6.16e-10	-0.00216161	0.00300206	0.45	4.7312e-05	38.1747
rs17448885	6	97385975	0.6522	C	G	0.01008	0.001728	4.991e-09	-0.00387389	0.00193233	0.023	4.21727e-05	34.0277
rs1752156	9	126534512	0.7968	T	C	-0.012288	0.00192	4.172e-10	0.0071344	0.00241961	0.003	5.07638e-05	40.9599
rs17522122	14	33302882	0.4667	T	G	0.016032	0.001632	7.933e-24	0.00203913	0.00186476	0.25	0.000119591	96.5015
rs17535749	3	10027724	0.1081	A	G	0.015264	0.002592	3.458e-09	0.00311044	0.00296956	0.2	4.29797e-05	34.6789
rs17551974	2	142293146	0.1873	A	C	-0.012192	0.002112	4.263e-09	0.00614114	0.00235299	0.0059	4.13009e-05	33.3243
rs17574378	13	99116384	0.7267	T	C	0.01344	0.001824	7.254e-14	-0.00305336	0.00204088	0.13	6.72877e-05	54.2935
rs17575828	3	45440944	0.7634	A	G	0.011232	0.00192	5.149e-09	0.000914532	0.00217662	0.68	4.2414e-05	34.2224
rs17608150	12	110046698	0.0766	T	C	0.017184	0.002976	4.845e-09	-0.00294701	0.00340152	0.34	4.13219e-05	33.3412
rs17609108	3	11626464	0.8519	T	C	-0.014592	0.002304	4.137e-10	0.00195178	0.00265764	0.51	4.97117e-05	40.111
rs17636031	10	126594078	0.7244	T	C	-0.014784	0.001728	3.87e-17	-0.00726545	0.00203576	0.00043	9.07137e-05	73.1973
rs17639568	19	13157540	0.2852	A	G	-0.009696	0.001728	3.87e-08	-0.00907485	0.00205555	8.3e-06	3.90208e-05	31.4845
rs17681451	3	114399296	0.0762	A	G	-0.0216	0.002976	7.37e-13	0.00265414	0.00339287	0.48	6.52874e-05	52.6794
rs17681708	17	9792872	0.6674	T	C	-0.01008	0.001728	7.182e-09	-0.00941619	0.00196469	1.4e-06	4.21727e-05	34.0277
rs17695092	5	173337853	0.7081	T	G	0.010944	0.001728	1.395e-10	-0.0117173	0.00200839	2.2e-10	4.97117e-05	40.111
rs17720922	9	31030917	0.1875	T	C	0.012288	0.002112	4.176e-09	-0.00299076	0.00235858	0.28	4.19539e-05	33.8512
rs17722341	7	76712801	0.8915	T	G	0.018144	0.002592	2.366e-12	0.00499777	0.00262709	0.03	6.07275e-05	48.9999
rs17724992	19	18454825	0.7197	A	G	0.016512	0.001728	5.232e-21	0.000471927	0.00209978	0.93	0.000113156	91.3084
rs17735539	4	67661511	0.2098	A	G	-0.01152	0.002112	2.832e-08	0.000464999	0.00231901	0.88	3.68737e-05	29.752
rs17739702	6	27329267	0.9183	C	G	0.01632	0.002976	4.603e-08	-0.00171551	0.00343327	0.73	3.72713e-05	30.0728
rs17757975	6	38214150	0.8462	T	C	0.01488	0.002304	1.57e-10	0.00316198	0.00257211	0.068	5.16933e-05	41.71
rs17761028	14	97455839	0.9438	T	C	0.022944	0.004032	1.935e-08	0.0101125	0.00411191	0.018	4.01324e-05	32.3814
rs17802893	6	12716559	0.0688	A	T	-0.02016	0.003648	3.837e-08	0.00140908	0.00359962	0.54	3.78504e-05	30.5401
rs17805308	16	53771716	0.963	A	G	-0.033504	0.004992	1.636e-11	-0.00706744	0.00489525	0.11	5.58259e-05	45.0446
rs17806224	20	51065854	0.1808	A	G	-0.02496	0.002112	7.908e-32	0.00131097	0.00239683	0.66	0.000173078	139.669
rs17808606	2	208228309	0.2092	T	C	-0.011232	0.00192	9.05e-09	-0.00156404	0.00220855	0.35	4.2414e-05	34.2224
rs1790376	18	39684795	0.4925	C	G	-0.01248	0.001632	5.239e-14	-0.00285126	0.00186851	0.16	7.24725e-05	58.4774
rs1801282	3	12393125	0.8952	C	G	-0.01632	0.0024	6.816e-12	0.00737544	0.00282922	0.0024	5.73071e-05	46.2399
rs1808629	8	73435964	0.674	A	G	-0.019392	0.00192	2.191e-23	0.00318464	0.00200462	0.14	0.000126416	102.01
rs1819844	12	68205604	0.1694	A	G	0.013632	0.002016	2.125e-11	-0.00121381	0.00245997	0.57	5.66669e-05	45.7232
rs1837269	5	95859144	0.5931	T	C	-0.0144	0.001632	2.655e-18	0.00219444	0.00189133	0.18	9.64847e-05	77.8545
rs185004749	16	53830093	0.9791	A	G	0.040704	0.006912	3.173e-09	0.00470653	0.00675578	0.68	4.29797e-05	34.6789
rs1852006	7	77829768	0.376	A	G	-0.014688	0.001728	6.709e-18	0.00473047	0.00190047	0.0036	8.95395e-05	72.2498
rs185581	2	59880605	0.2052	A	C	0.012768	0.002112	7.934e-10	0.00498741	0.00234834	0.032	4.52954e-05	36.5474
rs186017271	15	83368605	0.0152	A	G	0.044064	0.007776	1.598e-08	-0.00236288	0.0076487	0.45	3.97973e-05	32.111
rs1861100	2	59133513	0.7344	T	C	-0.012384	0.001824	2.683e-11	0.00151611	0.00208848	0.42	5.71299e-05	46.0968
rs1861151	2	60284614	0.224	T	C	0.014304	0.002016	4.355e-13	-0.00666194	0.00222944	0.0034	6.23911e-05	50.3423
rs186233	5	88133919	0.253	A	G	0.011328	0.00192	4.248e-09	0.00116775	0.00213887	0.72	4.31421e-05	34.8099
rs1871329	6	124911534	0.7632	A	G	-0.012576	0.00192	1.034e-10	-0.00144397	0.00216675	0.57	5.31711e-05	42.9024
rs1874129	1	235700023	0.8686	T	G	-0.013152	0.0024	3.413e-08	0.000148014	0.00275004	0.84	3.72187e-05	30.0303
rs1876359	16	4930100	0.3679	T	C	0.012288	0.001632	2.981e-14	-0.00267617	0.00194343	0.12	7.02599e-05	56.6919
rs1877875	9	120664469	0.4341	T	C	-0.010464	0.001632	2.505e-10	-0.00190161	0.00186891	0.41	5.09505e-05	41.1106
rs1884389	20	1410582	0.4386	T	C	-0.010368	0.001632	3.724e-10	0.000741138	0.00187556	0.49	5.002e-05	40.3598
rs1884447	1	185021410	0.4087	A	G	-0.010176	0.001824	3.684e-08	-0.00635643	0.00186888	0.0003	3.85748e-05	31.1246
rs1884897	20	6612832	0.3747	A	G	-0.017664	0.001632	2.701e-28	0.0153777	0.00192507	5.9e-15	0.000145175	117.148
rs1891215	1	7727854	0.5397	T	C	-0.010656	0.001632	7.365e-11	0.000776462	0.00184619	0.89	5.28373e-05	42.6331
rs1891946	13	53635837	0.2422	T	G	-0.012	0.002112	2.245e-08	-0.00509421	0.00217639	0.0094	4.00104e-05	32.283
rs1893514	18	57687573	0.2317	A	G	-0.017568	0.001824	1.136e-22	-0.00619081	0.00214305	0.0024	0.000114964	92.7671
rs1896124	12	116097056	0.3626	A	G	0.009696	0.001728	9.97e-09	-0.000924777	0.00191099	0.38	3.90208e-05	31.4845
rs1899689	7	121964349	0.3939	T	C	0.01152	0.001632	4.197e-13	-0.00111661	0.00186971	0.57	6.17524e-05	49.8269
rs1899898	8	93240419	0.6594	T	C	0.010272	0.001728	2.962e-09	0.00264352	0.00196144	0.3	4.37945e-05	35.3363
rs1903579	4	91253956	0.5436	C	G	0.010368	0.001632	1.834e-10	-0.00110806	0.00185271	0.67	5.002e-05	40.3598
rs1911746	3	62100840	0.2095	T	C	0.010848	0.001824	4.165e-09	0.00280063	0.00220968	0.12	4.38376e-05	35.3711
rs192042440	16	69285510	0.0243	T	C	-0.043584	0.006144	9.17e-13	-0.00751929	0.00600005	0.15	6.23649e-05	50.3212
rs192398932	5	153513975	0.9695	T	G	0.031296	0.005376	5.753e-09	0.00591625	0.005398	0.13	4.20007e-05	33.8889
rs1927790	13	96922191	0.606	T	C	-0.01344	0.001536	1.571e-17	-0.00298473	0.00188487	0.057	9.48835e-05	76.5623
rs1928295	9	120378483	0.5712	T	C	0.012864	0.001536	2.225e-16	0.00140467	0.00187006	0.42	8.69256e-05	70.1405
rs1933437	13	28624294	0.6214	A	G	-0.013728	0.001632	2.359e-16	0.00693867	0.00191518	5e-05	8.76904e-05	70.7576
rs1941697	18	31251276	0.4466	A	G	0.011712	0.001632	8.355e-13	0.00255405	0.00186559	0.17	6.38278e-05	51.5016
rs194809	16	23804956	0.1871	A	G	0.012096	0.002112	4.861e-09	-0.000472862	0.00235168	0.72	4.06531e-05	32.8016
rs1951455	14	91512339	0.2813	T	C	-0.014208	0.001824	6.048e-15	-0.00282414	0.00206192	0.075	7.51968e-05	60.6757
rs1954494	14	62593297	0.5608	T	C	0.009312	0.001536	2.431e-09	-0.00213476	0.00187046	0.28	4.55512e-05	36.7538
rs1958898	14	40886886	0.2098	C	G	-0.014016	0.002016	4.225e-12	0.00459104	0.00228361	0.062	5.99042e-05	48.3355
rs1967772	13	28036062	0.2719	A	G	-0.016608	0.001824	9.404e-20	0.00153815	0.00206068	0.47	0.000102744	82.9056
rs1982441	8	28021769	0.1322	T	G	0.01632	0.0024	2.169e-11	-0.00257181	0.00275342	0.37	5.73071e-05	46.2399
rs198448	11	61500487	0.401	T	C	-0.0096	0.001632	9.144e-09	0.000483149	0.00187404	0.63	4.28844e-05	34.602
rs1987960	20	30649834	0.0456	T	C	-0.028128	0.004512	4.56e-10	-0.00451562	0.00442347	0.39	4.81653e-05	38.8632
rs1990573	16	9713688	0.3061	A	G	-0.012384	0.001728	2.11e-13	0.000243186	0.00201242	0.88	6.36535e-05	51.361
rs1993414	10	63403235	0.9402	T	G	0.018144	0.003264	1.729e-08	-0.0158722	0.00380013	6.3e-05	3.8297e-05	30.9004
rs1999981	1	195088871	0.5724	T	G	0.009888	0.001632	1.878e-09	-0.00151631	0.00185446	0.52	4.54959e-05	36.7093
rs2007518	11	132639606	0.5618	A	G	-0.01248	0.001632	1.964e-14	0.00164278	0.00185277	0.22	7.24725e-05	58.4774
rs2009416	5	92415111	0.3645	T	C	-0.011424	0.001728	1.444e-11	-0.00274942	0.00192498	0.3	5.41678e-05	43.7067
rs2010281	14	103862322	0.3466	A	G	-0.01488	0.001632	4.965e-20	0.042296	0.00195675	7.9e-109	0.000103024	83.1313
rs201081507	4	102681041	0.9369	A	G	-0.029856	0.004032	7.347e-14	0.000431787	0.00184879	0.63	6.7953e-05	54.8304
rs2012502	16	81728081	0.3826	A	C	0.011424	0.001632	1.901e-12	0.00507474	0.00193627	0.013	6.07275e-05	48.9999
rs2012927	18	63297672	0.3398	A	G	0.013824	0.001632	4.023e-17	0.00321923	0.00200473	0.1	8.8921e-05	71.7507
rs2029085	2	187207393	0.1068	A	G	-0.014784	0.002592	1.483e-08	0.00862452	0.00297973	0.0051	4.03192e-05	32.5322
rs2035831	3	173683791	0.3339	C	G	-0.009792	0.001728	1.967e-08	-0.00182733	0.00196572	0.34	3.97973e-05	32.111
rs2044469	2	174961488	0.6619	A	G	-0.012768	0.001728	1.192e-13	-0.000447025	0.00192995	0.8	6.7662e-05	54.5955
rs2045293	7	114350102	0.4158	T	C	0.01344	0.001632	4.349e-16	-0.00355603	0.00185355	0.05	8.405e-05	67.8199
rs2051559	4	3298800	0.8588	T	C	-0.016032	0.0024	3.775e-11	0.00162078	0.00272727	0.38	5.53025e-05	44.6223
rs2053682	5	170599327	0.6784	A	C	0.01632	0.001728	2.591e-20	-0.00211571	0.00199516	0.38	0.00011054	89.1973
rs2054117	11	11796897	0.5407	T	G	-0.009408	0.001632	9.126e-09	-0.000352086	0.00185108	0.81	4.11862e-05	33.2318
rs2058527	16	6704749	0.2715	T	G	-0.01104	0.001824	1.795e-09	-0.00254604	0.00208185	0.18	4.5403e-05	36.6343
rs2058587	2	60252604	0.9879	A	C	-0.0456	0.00816	2.402e-08	-0.014649	0.00830319	0.12	3.87033e-05	31.2283
rs2064044	21	22119890	0.8062	A	C	-0.011808	0.002016	1.022e-08	0.00294847	0.00234661	0.13	4.25176e-05	34.306
rs2065418	11	30422068	0.646	T	G	0.013344	0.001728	6.073e-15	0.00710363	0.00191459	5.5e-05	7.39041e-05	59.6326
rs206936	6	34302869	0.8094	A	G	-0.017952	0.00192	8.831e-21	0.00493432	0.00235049	0.01	0.000108341	87.4223
rs2072597	19	12996740	0.6946	A	G	-0.012	0.002016	1.524e-09	0.0065049	0.00202918	0.00059	4.39115e-05	35.4308
rs2074613	5	139714564	0.5662	T	C	0.01104	0.001632	1.837e-11	0.000524248	0.00186565	0.94	5.67138e-05	45.7611
rs2074686	7	100800635	0.5794	A	G	-0.010656	0.001632	9.418e-11	-0.00205042	0.00185339	0.46	5.28373e-05	42.6331
rs2077869	8	8967434	0.5883	A	T	0.010368	0.001728	6.651e-10	0.0119413	0.00190421	4.8e-11	4.46169e-05	35.9999
rs208015	17	46252346	0.07	T	C	0.033792	0.003168	7.174e-26	0.00350657	0.00368729	0.26	0.000140998	113.777
rs2081493	8	25651528	0.2997	C	G	0.010752	0.001728	1.303e-09	-0.00514173	0.00201094	0.0057	4.79828e-05	38.716
rs209139	6	28863483	0.0574	A	C	0.01872	0.00336	1.855e-08	-0.00428793	0.00390777	0.51	3.84709e-05	31.0407
rs209403	6	83544677	0.1495	A	C	0.012768	0.002304	2.163e-08	0.00169952	0.00258669	0.63	3.8061e-05	30.71
rs2094474	13	98210083	0.7053	A	C	-0.01008	0.001824	1.888e-08	-0.00451909	0.00202947	0.044	3.78504e-05	30.5401
rs2100814	8	28118130	0.3992	A	G	0.010464	0.001632	2.888e-10	-0.00114657	0.00188416	0.58	5.09505e-05	41.1106
rs210139	6	33543409	0.6303	A	C	0.011328	0.001536	7.267e-13	-0.00216684	0.00189547	0.44	6.74079e-05	54.3905
rs2107118	16	24310282	0.4998	A	G	0.010656	0.001728	3.227e-10	0.000664378	0.00185164	0.89	4.71299e-05	38.0277
rs2108635	12	2159556	0.6479	A	G	-0.011712	0.00192	7.306e-10	-0.00171288	0.00196008	0.47	4.61164e-05	37.2099
rs2111877	2	159388014	0.1419	T	C	-0.01296	0.002304	1.825e-08	-0.00238662	0.00258335	0.29	3.92142e-05	31.6405
rs2112347	5	75015242	0.6298	T	G	0.026496	0.001632	1.173e-61	0.00671754	0.0019286	0.00035	0.000326584	263.584
rs2119753	2	151224579	0.6229	A	G	0.0096	0.001632	1e-08	0.0012754	0.0018803	0.56	4.28844e-05	34.602
rs2124499	3	123093541	0.3682	C	G	-0.01104	0.001632	7.247e-12	-0.000716561	0.00191456	0.59	5.67138e-05	45.7611
rs2134858	9	73837155	0.5119	T	C	-0.011232	0.001632	5.869e-12	0.00528222	0.00185209	0.0086	5.87035e-05	47.3667
rs2137492	3	86266408	0.3764	A	G	0.012192	0.001632	2.629e-13	0.00264128	0.00191408	0.29	6.91664e-05	55.8096
rs2138062	12	19157396	0.7961	A	G	-0.012096	0.002112	6.801e-09	-0.00130812	0.00237091	0.8	4.06531e-05	32.8016
rs2143177	22	40535731	0.4745	A	T	-0.010272	0.001632	4.719e-10	-0.00199351	0.00188157	0.31	4.9098e-05	39.6158
rs2155645	11	112912947	0.259	T	C	-0.010944	0.001824	8.174e-10	0.0089292	0.00212536	3e-06	4.46169e-05	35.9999
rs215669	7	32378979	0.6024	A	G	-0.014304	0.001632	8.938e-18	0.00208746	0.00188596	0.33	9.52027e-05	76.8199
rs2166171	1	91208451	0.6241	T	C	-0.009888	0.001728	5.494e-09	-0.00367291	0.00189778	0.033	4.05815e-05	32.7437
rs2170382	8	74689288	0.1103	T	C	0.016992	0.002592	4.262e-11	0.00199773	0.00292182	0.45	5.32613e-05	42.9752
rs217433	7	44553496	0.8031	T	C	-0.01104	0.002016	3.002e-08	-0.000971807	0.00227776	0.78	3.71669e-05	29.9886
rs217669	14	62360075	0.7224	T	C	-0.016512	0.002016	6.271e-16	-0.00196477	0.00208498	0.47	8.31377e-05	67.0837
rs2178899	6	31606756	0.8833	A	T	0.023328	0.0024	5.441e-23	-0.00358669	0.00271818	0.11	0.000117084	94.4782
rs2183819	6	40857115	0.4525	T	G	0.00864	0.001536	3.591e-08	-0.000398947	0.00184252	0.9	3.92142e-05	31.6405
rs2185027	6	153381622	0.6983	A	C	-0.0144	0.001728	1.404e-17	-0.0020651	0.0020278	0.25	8.60629e-05	69.4443
rs2190788	5	144484261	0.3089	T	G	0.01296	0.001728	2.428e-13	-0.00160084	0.00198654	0.53	6.97121e-05	56.2499
rs2192158	4	55505360	0.4492	A	G	0.013152	0.001632	7.417e-16	0.00493081	0.0018555	0.018	8.04867e-05	64.9445
rs2195086	2	60814466	0.8315	T	G	-0.01344	0.002208	1.428e-09	0.00399926	0.00246896	0.12	4.59194e-05	37.0509
rs2196618	8	85089437	0.2634	A	G	-0.013152	0.001824	1.492e-12	-0.00193848	0.00210494	0.38	6.4435e-05	51.9916
rs2206277	6	50798526	0.1557	T	C	0.039168	0.002016	1.822e-83	-0.000256201	0.00238747	0.76	0.000467621	377.468
rs2226103	20	2095431	0.5711	A	G	0.01056	0.001824	9.389e-09	0.00350276	0.00187753	0.038	4.15409e-05	33.5179
rs2228213	6	12124855	0.3374	A	G	-0.013824	0.001632	5.498e-17	-0.0054082	0.00192222	0.0053	8.8921e-05	71.7507
rs2229768	6	26104280	0.7765	T	C	0.012864	0.001824	2.085e-12	0.0137618	0.0021413	2.9e-11	6.16441e-05	49.7395
rs223058	11	32125855	0.3349	A	G	-0.010944	0.001728	3.289e-10	-0.00400811	0.00195167	0.038	4.97117e-05	40.111
rs2237403	7	39448936	0.3582	T	C	-0.012288	0.001728	1.22e-12	0.00165398	0.00192302	0.31	6.26706e-05	50.5678
rs2238799	22	20109325	0.6187	A	G	0.009792	0.001728	8.645e-09	-0.00763962	0.00191642	4.4e-06	3.97973e-05	32.111
rs2239304	16	4037394	0.2642	A	G	-0.01104	0.00192	4.192e-09	-0.000834799	0.00212355	1	4.09764e-05	33.0624
rs2241423	15	68086838	0.2285	A	G	-0.028608	0.001824	3.602e-54	0.000276693	0.00222482	0.89	0.000304796	245.994
rs2241743	4	96091524	0.5699	A	G	-0.010176	0.001536	8.566e-11	0.00324635	0.00186454	0.19	5.43956e-05	43.8905
rs2242449	17	7095507	0.4033	T	C	0.009504	0.001728	1.834e-08	0.00400264	0.00188232	0.08	3.74908e-05	30.2499
rs2245368	7	76608143	0.8137	T	C	-0.022848	0.002208	1.717e-25	0.00836689	0.00244127	0.00033	0.000132696	107.077
rs2246012	6	131898208	0.8512	T	C	-0.015456	0.002112	1.154e-13	-0.0100713	0.00245093	9.3e-05	6.63733e-05	53.5557
rs2252152	8	105263751	0.5761	A	T	0.009216	0.001632	2.53e-08	0.000541819	0.00187398	0.58	3.95224e-05	31.8892
rs2255248	3	15754849	0.5788	T	C	-0.009792	0.001536	5.017e-10	0.00209164	0.00188039	0.24	5.0368e-05	40.6405
rs225882	14	30480123	0.7513	T	C	0.010848	0.001728	8.564e-10	-0.00248068	0.00213329	0.29	4.88435e-05	39.4104
rs2269828	12	47471439	0.3114	A	G	-0.009312	0.001728	3.981e-08	0.00217662	0.00198761	0.24	3.59914e-05	29.0401
rs2271189	12	56494991	0.396	A	G	-0.013536	0.001728	9.264e-16	-0.00418239	0.0018843	0.027	7.60459e-05	61.361
rs2273999	2	230582774	0.131	A	G	-0.015168	0.002496	6.564e-10	-0.00232396	0.00275713	0.32	4.57682e-05	36.9289
rs2277844	22	38577515	0.5483	A	G	-0.00912	0.001632	2.481e-08	-3.93648e-05	0.00187542	0.89	3.87033e-05	31.2283
rs2279620	17	7792465	0.1203	C	G	0.015456	0.002688	5.048e-09	0.0284339	0.00291842	2.1e-23	4.09764e-05	33.0624
rs2280039	2	220363488	0.6497	A	G	0.009216	0.001632	1.706e-08	-0.000654258	0.00192418	0.49	3.95224e-05	31.8892
rs2281997	9	34521867	0.3314	T	C	0.009696	0.001728	3.42e-08	0.0022246	0.00198576	0.2	3.90208e-05	31.4845
rs2283006	7	93085722	0.4881	A	G	0.012672	0.001632	8.055e-15	-0.00155436	0.00183098	0.54	7.47194e-05	60.2905
rs2283093	7	126721231	0.1949	T	C	0.011616	0.002016	1.095e-08	-0.0024805	0.00226219	0.4	4.11462e-05	33.1995
rs2284265	20	43517041	0.2697	T	C	0.011232	0.002112	4.813e-08	-4.40863e-05	0.00209253	0.63	3.50531e-05	28.283
rs2289090	2	25048847	0.3228	A	G	-0.01248	0.001728	1.791e-12	0.00346359	0.00196262	0.063	6.46442e-05	52.1604
rs2289379	7	44804225	0.3917	T	C	-0.013152	0.001728	7.019e-15	0.00334009	0.00187022	0.16	7.17928e-05	57.9289
rs2290573	15	75129594	0.5423	A	G	0.009696	0.001536	4.566e-10	-0.00230866	0.00189014	0.14	4.93852e-05	39.8476
rs2296325	14	65414379	0.1917	T	C	0.012768	0.002304	3.7e-08	-0.00211181	0.00239905	0.31	3.8061e-05	30.71
rs2299383	7	103418846	0.3982	T	C	0.015552	0.001536	6.892e-23	-0.00641798	0.00185346	0.0012	0.000127043	102.515
rs2304130	19	19789528	0.9021	A	G	0.01632	0.002784	4.321e-09	-0.00669846	0.00331626	0.031	4.25892e-05	34.3638
rs2305736	5	167946076	0.8113	A	G	0.010848	0.00192	2.789e-08	0.000808317	0.00231318	0.61	3.95636e-05	31.9224
rs2306028	11	46900659	0.1105	T	G	-0.01248	0.002208	3.224e-08	-0.0301939	0.00269931	6.5e-32	3.9594e-05	31.947
rs2307022	16	68381978	0.3278	A	G	0.012864	0.001632	7.573e-15	0.00420596	0.00214399	0.023	7.70006e-05	62.1313
rs2322459	4	20260028	0.6738	T	G	0.011136	0.00192	1.172e-08	-0.00604947	0.00198904	0.0013	4.16921e-05	33.6399
rs2322622	13	60497331	0.6472	T	C	-0.009408	0.001632	4.639e-09	-0.00213378	0.00192308	0.2	4.11862e-05	33.2318
rs2327129	20	9047668	0.8232	A	G	-0.014016	0.0024	7.397e-09	0.000675628	0.00241618	0.89	4.22691e-05	34.1055
rs2341028	7	131603662	0.7005	A	G	-0.009792	0.001824	4.548e-08	0.00484005	0.00203062	0.0083	3.57185e-05	28.8199
rs2341637	19	46482344	0.3137	A	G	0.011232	0.002016	2.007e-08	-0.00239894	0.00201462	0.26	3.84709e-05	31.0407
rs2357760	6	120213880	0.6735	A	G	0.013728	0.001632	2.106e-16	-0.00510876	0.0019643	0.0088	8.76904e-05	70.7576
rs2365389	3	61236462	0.3999	T	C	-0.016128	0.001536	6.494e-25	0.00742197	0.00188254	7.2e-05	0.000136627	110.25
rs2371767	3	64718258	0.2682	C	G	0.010272	0.001728	2.082e-09	0.00394131	0.00207312	0.041	4.37945e-05	35.3363
rs2396625	7	113028634	0.4183	A	T	-0.016896	0.001632	2.805e-24	0.00287768	0.00185612	0.11	0.000132827	107.183
rs2400414	1	194965200	0.3461	T	C	-0.012096	0.001728	5.521e-13	0.00274899	0.00189889	0.071	6.07275e-05	48.9999
rs2404815	3	161446857	0.4272	T	C	-0.01056	0.001632	8.091e-11	-0.00440154	0.00185362	0.032	5.18897e-05	41.8684
rs2410956	5	106535576	0.8078	T	G	0.012192	0.002016	2.831e-09	0.00192644	0.00232837	0.29	4.53278e-05	36.5736
rs2423668	20	12430673	0.4196	T	C	0.010176	0.001728	7.84e-09	0.00308468	0.00186458	0.074	4.29797e-05	34.6789
rs2425840	20	44904838	0.5958	A	C	-0.011424	0.001632	6.379e-12	-0.0012223	0.00188927	0.6	6.07275e-05	48.9999
rs2426424	20	50875602	0.0765	T	C	0.01776	0.002688	5.732e-11	0.0101125	0.003251	0.0037	5.41028e-05	43.6542
rs2434467	11	43899601	0.342	T	C	0.01152	0.001728	2.024e-11	0.00280651	0.00193436	0.23	5.5082e-05	44.4443
rs2436728	6	40365601	0.4073	A	G	0.018144	0.001632	1.969e-29	0.00475906	0.00186293	0.0039	0.00015317	123.602
rs2436758	6	40377648	0.3839	A	G	-0.01056	0.00192	1.817e-08	0.00639546	0.00188993	0.0006	3.74908e-05	30.2499
rs2439823	10	99778226	0.4514	A	G	-0.01584	0.001632	6.513e-22	0.00432942	0.0018561	0.019	0.000116744	94.2039
rs2447832	5	103933473	0.4433	T	C	0.010464	0.001632	1.877e-10	0.00314269	0.00186035	0.11	5.09505e-05	41.1106
rs2450448	10	93062111	0.6874	A	T	0.012288	0.002016	3.93e-10	0.00579894	0.00197515	0.0025	4.60444e-05	37.1518
rs2466103	8	32412304	0.6928	T	G	-0.011616	0.001728	8.004e-12	-0.000700576	0.00201321	0.96	5.60038e-05	45.1882
rs2478879	6	51152988	0.6075	A	G	0.016224	0.001632	2.364e-22	-0.0011552	0.0018805	0.28	0.000122472	98.8267
rs2479958	13	111984244	0.4852	A	G	0.012384	0.001728	1.789e-13	-0.00175873	0.00187432	0.49	6.36535e-05	51.361
rs2482080	9	117869684	0.5737	T	G	-0.009408	0.001632	1.391e-08	0.00538422	0.00187637	0.01	4.11862e-05	33.2318
rs2489676	1	190804630	0.4436	T	G	-0.00912	0.001632	2.444e-08	-0.00197516	0.00184463	0.45	3.87033e-05	31.2283
rs2491864	1	242986063	0.2155	A	G	0.012384	0.00192	1.599e-10	-0.00205869	0.00221322	0.44	5.156e-05	41.6024
rs249293	16	9412222	0.6985	C	G	0.011808	0.001824	3.307e-11	-0.00515731	0.00202338	0.011	5.19393e-05	41.9085
rs249612	5	66200783	0.7138	T	C	0.014688	0.002016	4.905e-13	0.00415987	0.00205981	0.12	6.57857e-05	53.0815
rs2503185	1	66461401	0.5097	A	G	0.01248	0.001632	1.327e-14	0.00174221	0.00184596	0.29	7.24725e-05	58.4774
rs2504684	6	51142230	0.9702	T	C	-0.0264	0.004608	9.166e-09	-0.00146852	0.00523001	0.93	4.068e-05	32.8233
rs2513999	11	103019633	0.1593	A	G	-0.014784	0.002496	3.066e-09	-0.00687129	0.00255956	0.0032	4.34802e-05	35.0828
rs2516739	16	2097158	0.2033	A	G	-0.014688	0.00192	4.382e-14	-0.0101789	0.00224038	3.1e-06	7.25282e-05	58.5224
rs2517827	6	29832846	0.3131	A	C	0.013152	0.002016	2.204e-11	-0.0155352	0.00197602	8.4e-15	5.27467e-05	42.56
rs252749	5	77389973	0.2365	A	G	-0.010752	0.00192	1.428e-08	-0.00134574	0.00213754	0.53	3.88665e-05	31.3599
rs2542615	10	131128952	0.6611	T	C	-0.010752	0.001728	5.213e-10	-0.00277461	0.00195913	0.094	4.79828e-05	38.716
rs2543132	8	15536311	0.8087	C	G	0.013344	0.002016	1.021e-10	-0.00297339	0.00239223	0.19	5.42979e-05	43.8117
rs2577947	15	42037570	0.8243	T	C	-0.01296	0.002112	7.349e-10	0.00731651	0.00239487	0.0017	4.66678e-05	37.6549
rs2579106	12	90628230	0.7272	T	C	-0.012576	0.00192	1.993e-11	0.0122746	0.00211597	4.1e-09	5.31711e-05	42.9024
rs2583401	4	102204529	0.1608	T	C	0.015552	0.002208	1.921e-12	0.00194929	0.00259242	0.65	6.14842e-05	49.6105
rs2587614	18	39105924	0.1431	T	C	-0.013536	0.0024	2.137e-08	-0.0110233	0.00274415	0.00017	3.94237e-05	31.8095
rs2605603	11	93221105	0.4812	A	G	-0.009888	0.001536	2.041e-10	0.00273959	0.00184477	0.17	5.13604e-05	41.4413
rs2616192	8	20668624	0.6789	T	G	0.012288	0.001728	3.867e-12	-0.00200859	0.00198378	0.53	6.26706e-05	50.5678
rs2619976	17	71754545	0.4011	T	C	0.01008	0.001728	1.988e-09	-0.000164774	0.00188585	0.58	4.21727e-05	34.0277
rs2622274	6	64240516	0.4553	T	G	-0.010272	0.001632	3.23e-10	0.00472595	0.00184115	0.0086	4.9098e-05	39.6158
rs262255	2	180903586	0.3902	T	C	0.009216	0.001632	3.185e-08	-0.000625835	0.00187306	0.72	3.95224e-05	31.8892
rs262956	3	183486117	0.3469	T	G	0.011904	0.001728	4.096e-12	0.00307981	0.00193487	0.09	5.88151e-05	47.4567
rs264941	2	104297420	0.4679	A	C	-0.011904	0.001632	1.836e-13	-0.000757221	0.00183114	0.55	6.59375e-05	53.204
rs26545	5	111311760	0.6923	T	G	-0.010272	0.001728	3.897e-09	0.00108365	0.0019992	0.56	4.37945e-05	35.3363
rs2670854	17	41085683	0.7227	A	G	0.010656	0.001824	1.966e-09	-0.0026263	0.00211289	0.13	4.22996e-05	34.1301
rs2680648	3	53777176	0.7548	T	C	0.015264	0.00192	2.724e-15	0.00193913	0.00218314	0.4	7.83278e-05	63.2023
rs2682406	3	158026489	0.4117	A	T	-0.012096	0.001632	4.762e-13	-0.00154179	0.00187236	0.13	6.80816e-05	54.9341
rs2685230	2	437664	0.6347	A	G	-0.01584	0.001632	5.975e-23	-0.00606417	0.00189166	0.0026	0.000116744	94.2039
rs2685263	2	549873	0.5109	C	G	0.009792	0.001536	2.836e-10	-0.00422118	0.00183462	0.028	5.0368e-05	40.6405
rs2689676	1	77764869	0.2251	A	G	0.014208	0.002016	1.167e-12	-0.00184412	0.00223127	0.41	6.15565e-05	49.6688
rs2707183	12	116957607	0.5321	T	G	-0.008928	0.001632	4.894e-08	0.000412715	0.00185241	0.95	3.70909e-05	29.9273
rs2710323	3	52815905	0.5386	T	C	-0.013536	0.001536	3.653e-18	-0.00991076	0.00228681	1.1e-05	9.62437e-05	77.66
rs2715423	15	99511873	0.2805	A	G	-0.01104	0.001824	1.901e-09	-0.00195592	0.00205484	0.38	4.5403e-05	36.6343
rs2717926	7	37714304	0.6668	T	C	0.0096	0.001632	7.756e-09	0.000369295	0.00193576	0.62	4.28844e-05	34.602
rs2718786	3	180952891	0.3852	A	G	0.01104	0.001632	2.516e-11	0.00442728	0.0019107	0.026	5.67138e-05	45.7611
rs273505	19	18217147	0.5783	T	C	-0.016608	0.001824	3.321e-19	-0.00102569	0.00187935	0.48	0.000102744	82.9056
rs2744974	6	34579431	0.3239	T	C	0.025056	0.001632	1.275e-51	-0.00129622	0.0019519	0.47	0.00029206	235.712
rs274628	7	86265855	0.3366	A	C	-0.009792	0.001728	1.357e-08	2.50616e-05	0.00191374	0.9	3.97973e-05	32.111
rs2754079	14	25886140	0.5709	A	G	-0.014112	0.001632	1.085e-17	0.000577397	0.00187673	0.93	9.26643e-05	74.7714
rs2777768	9	84186734	0.7228	A	G	0.011424	0.001824	6.377e-10	-0.00254491	0.00208998	0.26	4.86162e-05	39.227
rs2784187	6	51468139	0.4088	T	C	-0.013632	0.001632	1.467e-16	-0.00142951	0.00185663	0.6	8.64683e-05	69.7715
rs280322	6	50633381	0.197	T	C	-0.016224	0.00192	1.633e-16	0.000826119	0.00229409	0.89	8.84893e-05	71.4023
rs2803316	1	1865298	0.4551	A	G	-0.013632	0.001632	1.878e-16	-0.00483841	0.00184656	0.0073	8.64683e-05	69.7715
rs2820295	1	201800868	0.3266	A	G	0.02256	0.001728	5.556e-39	0.00189408	0.00193322	0.44	0.00021121	170.447
rs2832283	21	30690558	0.2254	A	G	0.01104	0.00192	4.718e-09	-0.00102606	0.00227222	0.88	4.09764e-05	33.0624
rs28350	3	42418446	0.1717	A	G	0.016512	0.002112	1.074e-14	0.00261687	0.00242133	0.35	7.57521e-05	61.1238
rs283579	6	50954071	0.284	A	G	-0.017952	0.001728	1.509e-25	-0.00381719	0.00202499	0.09	0.000133751	107.929
rs2837398	21	41427168	0.6075	A	C	-0.010752	0.001632	9.5e-11	-0.00584266	0.00189651	0.0079	5.37936e-05	43.4047
rs2838006	21	42653567	0.3566	T	C	-0.012672	0.001728	2.029e-13	0.00363519	0.00195046	0.041	6.66484e-05	53.7776
rs284227	1	82379446	0.7275	T	C	-0.014112	0.001824	6.076e-15	0.00709497	0.0021317	0.001	7.41841e-05	59.8586
rs28447555	3	107385668	0.1726	T	C	0.015264	0.0024	2.431e-10	0.00601409	0.00240506	0.019	5.01312e-05	40.4495
rs28489620	22	41804716	0.2818	A	G	-0.014496	0.002016	1.423e-12	-0.00727221	0.00206095	5.9e-05	6.40772e-05	51.7028
rs2861089	5	164557954	0.3806	A	T	0.01008	0.001632	1.549e-09	0.000347275	0.00190452	0.61	4.72798e-05	38.1487
rs2861685	2	67837553	0.5864	T	C	0.01584	0.001824	7.823e-18	0.000279865	0.00185492	0.82	9.34622e-05	75.4153
rs2862996	11	43653833	0.7012	T	G	-0.020736	0.001632	3.604e-35	0.00059898	0.00199145	0.85	0.00020005	161.439
rs28670671	9	140363045	0.7119	T	C	0.011712	0.002112	2.269e-08	0.0019118	0.00207335	0.4	3.8113e-05	30.752
rs2870710	4	94411606	0.8057	C	G	0.01488	0.002112	9.406e-13	-0.00166108	0.00234765	0.57	6.15187e-05	49.6383
rs28734088	15	58957827	0.1388	T	C	0.014688	0.002592	2.14e-08	0.00302712	0.00280708	0.19	3.97973e-05	32.111
rs28780086	6	30105154	0.9779	A	G	-0.03456	0.00624	2.701e-08	-0.0222816	0.00606665	0.00044	3.8017e-05	30.6745
rs2882203	2	188282330	0.3981	A	T	-0.009312	0.001632	2.004e-08	-0.00674488	0.00188276	0.00018	4.035e-05	32.557
rs28829651	12	123936900	0.591	A	G	0.01056	0.00192	4.066e-08	-0.00374939	0.00188372	0.037	3.74908e-05	30.2499
rs2890652	2	142959931	0.8465	T	C	-0.015168	0.002208	6.706e-12	-0.00313032	0.00248727	0.25	5.84856e-05	47.1908
rs2899663	15	61194234	0.4883	A	G	-0.009408	0.001536	2.074e-09	-0.0056759	0.00185671	0.0017	4.64952e-05	37.5155
rs2907948	7	150638484	0.244	A	G	-0.01392	0.001824	1.945e-14	0.00771925	0.00210935	0.0015	7.21794e-05	58.2409
rs2910026	5	152529936	0.7222	T	C	-0.012672	0.002016	5.688e-10	0.00118386	0.00205937	0.78	4.8967e-05	39.5101
rs2919389	8	32588901	0.414	T	C	0.009312	0.001632	2.954e-08	0.000379292	0.00189929	0.83	4.035e-05	32.557
rs2933451	10	66626611	0.669	A	C	-0.012384	0.00192	1.975e-10	-0.000755866	0.00196665	0.51	5.156e-05	41.6024
rs2952177	8	10141443	0.0864	A	G	0.01824	0.003264	2.169e-08	-0.0214392	0.00333147	2e-09	3.87033e-05	31.2283
rs2954021	8	126482077	0.5089	A	G	-0.010272	0.001632	2.408e-10	-0.00275507	0.00185224	0.15	4.9098e-05	39.6158
rs2959592	8	17002725	0.8088	T	C	0.013536	0.00192	5.65e-12	0.00452226	0.00238659	0.046	6.15981e-05	49.7024
rs2964009	5	153211441	0.5389	A	G	0.01008	0.001536	7.517e-11	-0.00016017	0.00185441	0.88	5.33742e-05	43.0663
rs2984618	1	47690438	0.4408	T	G	0.01584	0.001536	3.803e-24	-0.00276792	0.00185904	0.17	0.000131791	106.347
rs29938	19	34311481	0.3425	T	C	-0.015168	0.001632	3.81e-20	-0.00103912	0.00196007	0.55	0.00010705	86.3804
rs3019466	11	92476178	0.1677	T	C	-0.012288	0.002304	4.905e-08	-0.0115807	0.00253848	5.9e-06	3.52532e-05	28.4444
rs305256	8	137568252	0.2263	T	C	-0.01104	0.002016	2.792e-08	-0.000217257	0.00223126	0.65	3.71669e-05	29.9886
rs3087964	3	185348402	0.3369	T	C	-0.009312	0.001632	2.696e-08	-0.00833134	0.0019524	9.9e-07	4.035e-05	32.557
rs3092209	20	45489808	0.5753	A	T	-0.009696	0.001632	8.26e-09	-0.00758559	0.00188272	4.1e-05	4.37463e-05	35.2975
rs3101336	1	72751185	0.3825	T	C	-0.024384	0.001536	4.804e-54	-0.00979775	0.00186735	8.3e-09	0.000312254	252.015
rs310618	20	62127121	0.6597	T	C	-0.009984	0.001728	5.581e-09	-0.000755557	0.00200276	0.65	4.13732e-05	33.3826
rs312750	17	68343539	0.4986	A	G	0.009312	0.001536	2.565e-09	-0.00301033	0.00185516	0.15	4.55512e-05	36.7538
rs3128365	1	112841203	0.3157	A	G	0.009696	0.001728	3.951e-08	0.000162609	0.00198695	0.92	3.90208e-05	31.4845
rs3130048	6	31613739	0.7315	T	C	-0.016224	0.001728	2.019e-20	-0.00366728	0.00203146	0.11	0.000109244	88.151
rs3134358	8	101958433	0.6192	T	G	0.011712	0.001728	3.846e-12	-0.0036771	0.00190349	0.033	5.69332e-05	45.9382
rs3209570	4	38699657	0.3715	A	G	-0.01392	0.001632	8.766e-17	0.00160959	0.00190353	0.56	9.01602e-05	72.7507
rs323742	5	86769015	0.9692	A	T	-0.037824	0.005184	2.906e-13	-0.00747002	0.00599177	0.25	6.59769e-05	53.2358
rs325220	5	98304564	0.2976	A	G	-0.010176	0.001728	3.564e-09	0.00377918	0.00199557	0.048	4.29797e-05	34.6789
rs326205	5	7852282	0.5076	A	G	0.00912	0.001632	3.512e-08	-0.00360045	0.00186054	0.005	3.87033e-05	31.2283
rs326893	4	112691776	0.5812	T	C	0.011616	0.001632	1.893e-12	-0.00305245	0.00188634	0.086	6.27858e-05	50.6608
rs329078	3	168233318	0.5186	A	G	0.010272	0.001824	1.633e-08	-0.00446388	0.00184933	0.087	3.9306e-05	31.7146
rs329124	5	133865452	0.5893	A	G	0.01296	0.001632	4.255e-15	0.00274592	0.00187414	0.083	7.81541e-05	63.0621
rs329651	11	133767622	0.806	T	G	0.01536	0.002016	2.13e-14	0.00126289	0.00232822	0.58	7.19426e-05	58.0497
rs333493	3	78857263	0.7129	C	G	0.010176	0.001824	1.082e-08	-0.00236973	0.00204394	0.29	3.85748e-05	31.1246
rs33430	19	30939443	0.3815	A	G	-0.011808	0.001632	1.94e-12	-0.000978148	0.00193543	0.68	6.48784e-05	52.3494
rs340025	15	60908307	0.4081	T	C	-0.012192	0.001536	1.402e-14	0.00274344	0.00188605	0.24	7.80817e-05	63.0038
rs34508350	14	103493060	0.0353	T	C	0.030528	0.005184	3.116e-09	-0.00958824	0.00507696	0.03	4.29797e-05	34.6789
rs34517439	1	78450517	0.1168	A	C	0.037536	0.00288	3.403e-39	0.000755217	0.00281243	0.66	0.000210492	169.867
rs34706906	6	25144242	0.0994	T	C	-0.017376	0.003072	2.52e-08	0.000191514	0.00305601	0.77	3.96511e-05	31.9931
rs34720381	1	171455322	0.0889	T	C	0.021984	0.003168	7.891e-12	-0.00328813	0.00316666	0.21	5.96806e-05	48.1551
rs34774377	5	167001890	0.884	T	C	0.015744	0.00288	3.639e-08	0.000897748	0.00283589	0.93	3.70378e-05	29.8844
rs34801745	3	196115497	0.3585	C	G	0.012384	0.00192	7e-11	-0.000737254	0.00192338	0.44	5.156e-05	41.6024
rs34811474	4	25408838	0.2224	A	G	-0.028128	0.002208	8.504e-38	0.0131623	0.00218591	2.9e-10	0.000201098	162.285
rs34858588	19	19457235	0.9217	C	G	-0.022944	0.003456	1.873e-11	-0.0092964	0.00344631	0.0035	5.46239e-05	44.0747
rs34877991	3	45643648	0.3969	C	G	-0.011232	0.001824	1.615e-09	0.0035932	0.00189594	0.027	4.69959e-05	37.9196
rs349088	11	84814393	0.4777	A	C	-0.01248	0.001632	3.501e-14	0.00325839	0.00184641	0.05	7.24725e-05	58.4774
rs34914000	5	131148950	0.7908	T	C	-0.012768	0.002208	1.177e-08	-0.00532527	0.00228651	0.017	4.14424e-05	33.4385
rs35107973	4	143125948	0.1178	T	C	0.0168	0.002784	2.749e-09	-0.00176331	0.00284749	0.5	4.51311e-05	36.4149
rs35364449	15	74278126	0.1053	T	C	0.021024	0.002976	2.133e-12	0.00646491	0.0029632	0.024	6.1852e-05	49.9073
rs35408866	4	187743245	0.1339	A	G	0.015264	0.002688	1.502e-08	-0.00227356	0.00271186	0.49	3.99647e-05	32.2461
rs355777	3	154034950	0.3984	C	G	0.014496	0.001632	2.129e-18	-0.00202519	0.00188368	0.22	9.77754e-05	78.896
rs35679149	6	43604167	0.9742	A	G	0.039648	0.00576	6.885e-12	-0.000701845	0.00566043	0.79	5.87203e-05	47.3802
rs35722922	2	47002226	0.6247	A	G	0.015168	0.00192	8.117e-16	0.0031192	0.00188595	0.05	7.73457e-05	62.4098
rs35775580	7	130420740	0.9543	A	G	0.024768	0.004416	1.619e-08	-5.23607e-05	0.00428283	0.9	3.89873e-05	31.4574
rs35808802	10	97143826	0.9405	T	C	0.021216	0.00384	3.913e-08	0.00587878	0.00382337	0.12	3.78324e-05	30.5255
rs35851183	4	80717182	0.6424	A	G	-0.011616	0.00192	1.069e-09	0.00244931	0.00192687	0.17	4.53635e-05	36.6024
rs35880697	6	32433759	0.1588	T	C	-0.015744	0.002592	1.378e-09	0.00315778	0.00283337	0.34	4.57253e-05	36.8943
rs359234	2	60471409	0.3747	C	G	-0.010752	0.00192	1.304e-08	-0.00245008	0.00189528	0.22	3.88665e-05	31.3599
rs3744017	17	73871467	0.1931	A	G	0.013344	0.002112	2.426e-10	-0.00339838	0.00237482	0.11	4.94742e-05	39.9193
rs3750944	11	6239344	0.5635	A	G	-0.009888	0.001728	4.741e-09	0.000145289	0.00185478	0.87	4.05815e-05	32.7437
rs3752904	3	183996068	0.512	T	C	-0.011136	0.001536	8.898e-13	0.00252501	0.00184824	0.17	6.51424e-05	52.5624
rs3754861	2	25393722	0.9208	A	C	0.019776	0.00336	6.592e-09	0.0104143	0.00361767	0.0032	4.29334e-05	34.6415
rs3757894	8	27996440	0.1267	C	G	-0.014784	0.002496	2.77e-09	0.000376216	0.0028613	0.97	4.34802e-05	35.0828
rs3764002	12	108618630	0.2637	T	C	-0.01008	0.001824	2.534e-08	0.00563144	0.00210012	0.0022	3.78504e-05	30.5401
rs3766160	1	15808872	0.2272	A	G	-0.010272	0.001728	4.627e-09	0.000146392	0.00209199	0.86	4.37945e-05	35.3363
rs3770799	2	36788616	0.6367	A	G	-0.010944	0.001728	1.213e-10	-0.000581295	0.00189792	0.78	4.97117e-05	40.111
rs3770890	2	36657992	0.9725	T	G	-0.028512	0.005088	2.103e-08	0.00382978	0.00577313	0.71	3.89189e-05	31.4022
rs3772934	3	115417865	0.2938	T	C	0.010272	0.001824	2.009e-08	0.000287199	0.00208231	0.63	3.9306e-05	31.7146
rs3773192	3	78660056	0.7337	T	C	-0.012192	0.001824	4.23e-11	0.00326123	0.00209625	0.087	5.53722e-05	44.6786
rs3796795	4	25148136	0.1417	T	G	0.014592	0.002304	5.023e-10	-0.00103811	0.00268963	0.5	4.97117e-05	40.111
rs3803286	14	103246470	0.3407	A	G	0.017088	0.001728	2.745e-23	0.00354258	0.00196814	0.066	0.000121188	97.7899
rs3806114	6	20482335	0.6916	A	G	-0.01152	0.001728	1.459e-11	0.00514522	0.00196319	0.011	5.5082e-05	44.4443
rs3808434	8	116559435	0.412	A	G	0.01104	0.001536	1.905e-12	0.0106342	0.00186463	1.7e-09	6.40241e-05	51.66
rs3808477	8	116670347	0.274	T	C	-0.017472	0.001824	8.726e-22	-0.0344812	0.00205909	1.3e-65	0.000113711	91.756
rs3809046	11	119018766	0.0825	T	G	-0.017472	0.003072	9.174e-09	0.0156131	0.00351648	7.2e-06	4.00905e-05	32.3476
rs3810291	19	47569003	0.6503	A	G	0.025152	0.001632	2.363e-51	0.00015188	0.00198124	0.6	0.000294302	237.522
rs3810329	19	46367945	0.1476	C	G	0.011904	0.002112	2.431e-08	-0.00844504	0.00253999	0.00069	3.93728e-05	31.7685
rs3811125	9	94187247	0.2806	T	C	-0.014592	0.002016	9.421e-13	0.00543644	0.00207622	0.0059	6.49286e-05	52.3899
rs3813680	6	24848086	0.8456	A	G	0.013344	0.002304	4.422e-09	0.0034875	0.00252046	0.14	4.15724e-05	33.5433
rs3814883	16	29994922	0.4795	T	C	0.021792	0.001632	1.471e-40	0.00670783	0.0018588	0.00033	0.00022094	178.301
rs3820667	1	109968410	0.471	A	C	0.00912	0.001536	3.432e-09	0.0073375	0.00183703	3.8e-05	4.36922e-05	35.2538
rs3822683	5	96080883	0.7851	A	G	0.012576	0.00192	1.445e-10	-0.00544054	0.0022368	0.0064	5.31711e-05	42.9024
rs3825061	11	118944675	0.3863	T	C	0.01344	0.001632	6.149e-16	0.00117761	0.00188197	0.47	8.405e-05	67.8199
rs3825393	12	109883374	0.358	T	C	-0.009792	0.001632	1.873e-09	-0.00108548	0.00191658	0.54	4.46169e-05	35.9999
rs3826705	19	42637232	0.8883	T	C	-0.014208	0.002592	2.297e-08	-0.00221889	0.00290129	0.4	3.72388e-05	30.0466
rs3846783	6	166395367	0.1266	A	C	0.014016	0.0024	1.078e-08	-0.000544393	0.00270057	0.46	4.22691e-05	34.1055
rs3849570	3	81792112	0.3541	A	C	0.012864	0.001632	7.347e-15	0.00152916	0.00195798	0.75	7.70006e-05	62.1313
rs3850422	14	99671788	0.4255	A	G	-0.010752	0.001536	6.763e-12	-0.00027129	0.00188108	0.97	6.07275e-05	48.9999
rs3851998	3	131876605	0.2574	C	G	0.011808	0.002112	1.715e-08	0.0010535	0.00212318	0.8	3.87404e-05	31.2582
rs3852070	3	52212661	0.4472	C	G	-0.01008	0.001824	2.192e-08	0.000815896	0.00187944	0.81	3.78504e-05	30.5401
rs3853474	5	141816555	0.3867	T	C	-0.009312	0.001632	2.721e-08	0.00881163	0.00190462	7.8e-06	4.035e-05	32.557
rs386841	5	153366603	0.3631	T	C	-0.010752	0.001728	1.361e-10	-0.00834305	0.0019133	9.5e-07	4.79828e-05	38.716
rs3902951	14	69789755	0.7691	T	G	-0.012864	0.001824	2.883e-12	0.00251533	0.00220371	0.39	6.16441e-05	49.7395
rs3914628	4	147438019	0.8593	T	C	0.01584	0.002208	6.914e-13	0.00713771	0.00262524	0.0095	6.37823e-05	51.4649
rs3923783	17	1843189	0.1784	A	C	-0.021312	0.002112	4.121e-23	0.00493127	0.00237571	0.033	0.000126189	101.826
rs3930349	17	31475545	0.2089	A	C	-0.01344	0.00192	7.683e-12	0.00425284	0.00224504	0.067	6.07275e-05	48.9999
rs3935190	17	79084367	0.537	A	G	-0.01488	0.001824	8.691e-16	-0.00209018	0.00186272	0.37	8.24776e-05	66.5511
rs39654	3	173095123	0.4513	A	G	-0.015648	0.001632	1.745e-21	-0.00374831	0.00185723	0.11	0.000113931	91.934
rs3966782	17	4807098	0.6693	T	C	-0.011424	0.001728	1.172e-10	-0.00447921	0.00198658	0.018	5.41678e-05	43.7067
rs3977755	10	104420210	0.2871	T	C	-0.012672	0.001728	8.903e-13	-0.0065785	0.0020406	0.00082	6.66484e-05	53.7776
rs400277	5	108675737	0.3879	T	C	-0.009312	0.001632	2.276e-08	0.0134646	0.00192004	3.7e-12	4.035e-05	32.557
rs40067	5	107439012	0.1701	A	G	-0.024192	0.002208	9.728e-29	-0.00198218	0.00246293	0.56	0.000148764	120.045
rs4017425	3	44028764	0.4676	T	C	-0.011328	0.001632	2.911e-12	-0.000378488	0.00185291	0.84	5.97112e-05	48.1798
rs40245	7	21470536	0.3374	A	T	0.009984	0.001728	6.536e-09	0.000795262	0.00191578	0.73	4.13732e-05	33.3826
rs405509	19	45408836	0.4895	T	G	-0.009312	0.001632	5.358e-09	-0.00372799	0.00185745	0.058	4.035e-05	32.557
rs4073582	11	66050712	0.3492	A	G	-0.01344	0.00192	1.857e-12	-0.00217337	0.00191731	0.3	6.07275e-05	48.9999
rs4077093	12	51593616	0.2088	T	G	0.01152	0.002112	3.102e-08	-0.00296603	0.00225937	0.2	3.68737e-05	29.752
rs4097319	10	33860515	0.5641	T	G	0.010272	0.001632	4.323e-10	0.00112629	0.00186387	0.58	4.9098e-05	39.6158
rs41269026	6	34208773	0.0459	A	C	-0.026592	0.004416	1.153e-09	-0.0138611	0.00428666	0.0023	4.49407e-05	36.2613
rs41270066	6	35442122	0.0499	T	C	0.028032	0.004224	2.534e-11	0.0228026	0.00429565	2.9e-07	5.45824e-05	44.0412
rs41284828	13	50963685	0.0302	A	G	-0.032736	0.005472	2.999e-09	-0.00236652	0.00547008	0.46	4.43563e-05	35.7897
rs41310284	10	102447647	0.097	A	C	-0.02784	0.003072	3.984e-19	0.0106595	0.00306605	0.00028	0.000101781	82.1287
rs4148155	4	89054667	0.8867	A	G	0.018432	0.002496	1.339e-13	0.00924224	0.00289737	0.0006	6.75837e-05	54.5324
rs420158	9	101477500	0.7619	T	C	-0.010272	0.001824	9.412e-09	0.00666747	0.00215763	0.00057	3.9306e-05	31.7146
rs4240673	8	10787612	0.4545	T	C	0.0168	0.001536	1.584e-26	0.0361155	0.00186568	9.6e-87	0.000148248	119.629
rs4256980	11	8673939	0.3305	C	G	-0.017952	0.001632	8.633e-29	-0.00532711	0.00193917	0.0016	0.000149946	121
rs4273371	3	108119071	0.5066	T	C	-0.010848	0.001536	3.799e-12	-0.00358551	0.00184703	0.052	6.18167e-05	49.8788
rs4276913	1	155131673	0.5896	A	G	0.009216	0.001632	2.445e-08	0.0103985	0.00186133	1.1e-08	3.95224e-05	31.8892
rs4278019	6	53693410	0.2797	A	T	0.009984	0.001824	2.841e-08	0.00865359	0.00202932	2.2e-05	3.71329e-05	29.9611
rs427943	21	46570896	0.4288	A	C	-0.016992	0.001632	3.603e-25	-0.00345337	0.00188099	0.069	0.00013434	108.405
rs4303732	2	100830040	0.6137	T	C	0.016224	0.001632	1.264e-22	-0.0040659	0.00186487	0.0097	0.000122472	98.8267
rs4307239	7	24354300	0.5361	A	G	-0.01104	0.001632	1.473e-11	-0.00136513	0.00183258	0.29	5.67138e-05	45.7611
rs4308812	9	124613278	0.4113	A	G	0.010272	0.001728	7.978e-09	0.00784648	0.00186255	2.7e-05	4.37945e-05	35.3363
rs4319473	11	46702691	0.1469	A	G	0.013344	0.002112	6.257e-10	-0.0252223	0.00252464	7.8e-26	4.94742e-05	39.9193
rs4349008	13	105803056	0.0623	A	G	0.019584	0.003552	3.043e-08	-0.00101669	0.00383257	0.49	3.76753e-05	30.3988
rs4367923	11	30500810	0.3167	A	G	0.011136	0.00192	1.475e-08	0.00370859	0.00196362	0.064	4.16921e-05	33.6399
rs437115	16	4156423	0.5417	T	C	0.009408	0.001632	1.113e-08	-0.00101495	0.00187878	0.8	4.11862e-05	33.2318
rs4372836	2	28973883	0.3259	T	C	0.012	0.001632	7.332e-13	0.0209985	0.00198582	1e-27	6.70053e-05	54.0656
rs4382152	5	106379106	0.6155	T	C	0.009984	0.001632	1.928e-09	0.00395528	0.00190599	0.056	4.63836e-05	37.4255
rs4391884	12	84283859	0.6521	T	G	0.010464	0.00192	4.574e-08	0.00396451	0.00194518	0.11	3.68123e-05	29.7024
rs4461451	3	185763219	0.1429	A	G	0.015744	0.002304	8.492e-12	0.00605979	0.00275539	0.018	5.78703e-05	46.6943
rs4473241	17	42281282	0.3011	T	G	0.01152	0.002016	5.354e-09	-0.0305867	0.00205805	5.6e-52	4.0469e-05	32.653
rs4480977	2	215405343	0.5103	T	G	0.00864	0.001536	2.514e-08	-0.00599262	0.00183583	0.0012	3.92142e-05	31.6405
rs4482463	2	205375909	0.917	A	C	-0.02976	0.002976	4.848e-23	0.00416217	0.00346264	0.36	0.000123926	99.9998
rs4483850	16	20375776	0.5214	A	T	0.014688	0.001632	1.179e-19	-0.000519261	0.00185036	0.99	0.000100382	80.9998
rs4517716	14	83013876	0.7924	C	G	-0.011232	0.00192	4.27e-09	-0.00180126	0.00235036	0.37	4.2414e-05	34.2224
rs4517932	2	25552070	0.5636	T	C	-0.009984	0.001536	2.722e-10	-0.00144311	0.00185281	0.35	5.23624e-05	42.2499
rs4523610	10	122069448	0.7224	T	C	-0.010368	0.00192	3.16e-08	-0.00373587	0.00216743	0.1	3.614e-05	29.1599
rs4545921	19	49646006	0.3971	A	G	0.011232	0.001824	1.809e-09	0.00332451	0.0018964	0.12	4.69959e-05	37.9196
rs45521740	19	2245622	0.0555	A	G	0.030432	0.004032	3.26e-14	0.00372956	0.00396572	0.35	7.06001e-05	56.9664
rs4554901	11	133400279	0.1442	T	C	-0.013728	0.0024	1.007e-08	0.00155801	0.00263582	0.37	4.05499e-05	32.7183
rs455527	16	89644001	0.9306	T	C	0.018624	0.003264	1.868e-08	-0.00335666	0.00403198	0.23	4.035e-05	32.557
rs4581940	2	69655790	0.5857	T	C	0.009696	0.001632	3.43e-09	0.00470569	0.00185848	0.0058	4.37463e-05	35.2975
rs459552	5	112176756	0.7747	A	T	-0.012768	0.001824	8.356e-12	0.0135424	0.00219284	1.8e-09	6.07275e-05	48.9999
rs4601460	9	134849254	0.3218	A	G	0.010944	0.00192	2.131e-08	-0.00197613	0.00200091	0.47	4.02669e-05	32.4899
rs4619804	3	18674644	0.2723	A	C	-0.010944	0.001824	2.566e-09	0.0064199	0.00211286	0.0018	4.46169e-05	35.9999
rs4640343	2	24956027	0.9157	A	C	-0.028128	0.002976	1.146e-20	0.00485668	0.0033078	0.088	0.000110708	89.3328
rs4653017	1	33776728	0.6679	T	C	0.011328	0.001728	1.11e-10	0.00561295	0.00197418	0.0034	5.32613e-05	42.9752
rs4653942	1	228505204	0.2074	A	G	-0.010848	0.00192	2.251e-08	0.000339866	0.00233421	0.91	3.95636e-05	31.9224
rs4655141	1	23312025	0.8362	T	C	-0.016608	0.002112	6.198e-15	0.0117005	0.00247129	1.4e-05	7.66354e-05	61.8366
rs4662565	2	143519238	0.298	A	C	-0.009696	0.001824	4.731e-08	-0.00137281	0.00199485	0.48	3.50216e-05	28.2575
rs4671328	2	58935282	0.4496	T	G	0.020544	0.001632	3.422e-36	-0.00182318	0.00185449	0.3	0.000196363	158.463
rs4676084	2	110010962	0.4031	A	G	0.010272	0.001632	4.134e-10	-0.000257713	0.00186027	0.65	4.9098e-05	39.6158
rs4682718	3	44226332	0.8172	A	G	-0.013728	0.002112	8.099e-11	0.00238662	0.00238831	0.53	5.23624e-05	42.2499
rs4700608	5	63026280	0.5236	T	C	-0.01488	0.001632	4.324e-20	-0.00105166	0.00184745	0.67	0.000103024	83.1313
rs4703019	5	102053558	0.3914	A	G	0.009792	0.001536	4.933e-10	-0.00529479	0.00187633	0.0022	5.0368e-05	40.6405
rs4705543	5	112453071	0.591	T	C	-0.009696	0.001632	3.869e-09	0.00393693	0.00188553	0.06	4.37463e-05	35.2975
rs4711122	6	26758479	0.2539	T	C	-0.012576	0.00192	2.169e-11	0.00792179	0.00211323	0.00025	5.31711e-05	42.9024
rs4712089	6	54970880	0.4107	A	T	0.009216	0.001632	3.668e-08	-0.00797309	0.00187643	8.8e-06	3.95224e-05	31.8892
rs4712972	6	25772047	0.1536	A	G	0.013344	0.002208	1.266e-09	0.0124658	0.00256141	1.3e-06	4.52658e-05	36.5235
rs4714290	6	40003502	0.7046	T	C	0.010752	0.001824	2.439e-09	0.00462342	0.00202803	0.036	4.30651e-05	34.7478
rs4721089	7	1872921	0.783	T	C	0.016032	0.002208	5.596e-13	0.00417908	0.00222278	0.041	6.53378e-05	52.7201
rs4722398	7	3125220	0.1461	T	C	0.014112	0.0024	3.921e-09	0.001138	0.0026539	0.71	4.28501e-05	34.5743
rs4740383	9	133783566	0.4185	A	G	0.012576	0.001728	7.028e-14	-0.000319392	0.00189228	0.7	6.56425e-05	52.9659
rs4740619	9	15634326	0.5436	T	C	0.018144	0.001536	3.147e-31	0.00363331	0.00186235	0.11	0.000172912	139.535
rs4746339	10	77656509	0.2601	A	T	-0.012576	0.001824	1.177e-11	-0.00553268	0.0020964	0.0041	5.8915e-05	47.5373
rs4755713	11	43532201	0.6032	T	C	-0.013536	0.001824	3.075e-13	-0.00478646	0.00189121	0.019	6.82523e-05	55.0719
rs4759075	12	54667285	0.5794	T	C	0.011328	0.001536	4.489e-13	-0.00546582	0.00187507	0.0018	6.74079e-05	54.3905
rs4783241	16	82650384	0.4797	C	G	-0.00912	0.001632	2.223e-08	0.00338567	0.00184994	0.12	3.87033e-05	31.2283
rs4784222	16	52537586	0.4775	C	G	0.008928	0.001632	4.555e-08	-0.00114554	0.00185822	0.52	3.70909e-05	29.9273
rs478707	18	7543207	0.2032	T	C	-0.0144	0.002304	1.983e-10	0.00733385	0.00238062	0.00096	4.84122e-05	39.0624
rs4794977	17	32247585	0.5749	C	G	0.011328	0.00192	1.559e-09	-0.0016413	0.00188676	0.62	4.31421e-05	34.8099
rs4795195	17	26318587	0.2872	A	G	0.010848	0.001824	3.33e-09	-0.00370385	0.00206091	0.14	4.38376e-05	35.3711
rs4802778	19	51812034	0.5887	A	G	-0.010656	0.001728	2.566e-10	0.00506097	0.00188557	0.0072	4.71299e-05	38.0277
rs4805525	19	30673835	0.2387	A	C	-0.012384	0.00192	4.617e-11	-0.00135729	0.00220971	0.58	5.156e-05	41.6024
rs4807179	19	1956035	0.5988	A	G	0.013248	0.001728	3.761e-15	-0.000313874	0.00192668	1	7.28446e-05	58.7776
rs4808934	19	19370917	0.171	T	C	-0.0168	0.002112	3.848e-15	0.00510189	0.00252868	0.08	7.84174e-05	63.2746
rs4812405	20	35276585	0.0763	A	C	-0.019392	0.003168	1.279e-09	-0.00387495	0.00345222	0.32	4.64377e-05	37.4691
rs4813619	20	2815715	0.5305	T	G	-0.010176	0.001728	1.695e-09	0.000909687	0.00186944	0.47	4.29797e-05	34.6789
rs4814512	20	16564210	0.8075	A	C	0.012096	0.002016	1.294e-09	0.000439214	0.00224122	0.55	4.46169e-05	35.9999
rs4819021	21	46466927	0.5173	T	C	0.012	0.001824	9.938e-11	0.00394915	0.00188085	0.039	5.3642e-05	43.2824
rs4834272	4	113313986	0.6852	T	C	-0.010368	0.001632	3.459e-10	0.000312704	0.00196904	0.98	5.002e-05	40.3598
rs4840923	8	8179649	0.7146	C	G	-0.011904	0.002016	4.686e-09	-0.0124697	0.00205171	1.9e-09	4.32117e-05	34.8661
rs4841280	8	9956552	0.7698	A	G	-0.015168	0.00192	6.396e-15	0.010377	0.00219889	6.9e-06	7.73457e-05	62.4098
rs4851057	2	105939237	0.1265	T	C	0.015648	0.002496	2.942e-10	-0.00594197	0.0027414	0.02	4.87106e-05	39.3032
rs4858193	3	20441050	0.7199	T	C	0.012768	0.001824	2.444e-12	0.000274087	0.00206546	0.62	6.07275e-05	48.9999
rs4863700	4	140808139	0.6772	A	C	0.012288	0.001824	5.347e-12	-0.000879646	0.0019971	0.42	5.62476e-05	45.3849
rs4864201	4	130731284	0.3471	T	C	0.013152	0.001632	4.298e-16	0.00266792	0.00193685	0.18	8.04867e-05	64.9445
rs4865796	5	53272664	0.7044	A	G	-0.009216	0.001728	4.211e-08	-0.00569636	0.00200023	0.008	3.52532e-05	28.4444
rs487152	6	160774486	0.4973	A	C	0.010368	0.001536	2.984e-11	0.00110004	0.00183549	0.57	5.64675e-05	45.5624
rs4880341	10	133992689	0.5725	T	C	-0.01248	0.001632	3.059e-14	0.0104762	0.00186833	3.1e-08	7.24725e-05	58.4774
rs4889606	16	31011183	0.6305	A	G	0.020064	0.001632	2.903e-36	-0.00981798	0.00192025	8.8e-08	0.000187296	151.145
rs4895231	5	119388659	0.4669	C	G	0.011616	0.001632	2.49e-12	-0.000195687	0.00185938	0.8	6.27858e-05	50.6608
rs4900714	14	47302219	0.4776	T	G	0.0144	0.001632	1.001e-18	0.00230154	0.00185838	0.12	9.64847e-05	77.8545
rs4911382	20	32553095	0.5939	T	C	0.012192	0.001632	1.693e-13	-0.0105332	0.00188465	2.6e-08	6.91664e-05	55.8096
rs4912652	5	142888684	0.5683	T	C	-0.009408	0.001632	1.285e-08	0.0041584	0.00186948	0.027	4.11862e-05	33.2318
rs4912763	5	140972117	0.2579	T	C	0.012192	0.002112	5.733e-09	-0.00180377	0.00211312	0.35	4.13009e-05	33.3243
rs4921301	5	159984492	0.2127	T	C	-0.012384	0.002304	4.033e-08	0.000119081	0.00229515	0.82	3.58061e-05	28.8906
rs4923597	11	29250910	0.4107	A	G	-0.01104	0.001632	3.569e-11	-0.00424775	0.00186678	0.039	5.67138e-05	45.7611
rs4926853	1	50709222	0.6746	A	G	0.010752	0.001632	6.234e-11	-0.00357112	0.00193999	0.075	5.37936e-05	43.4047
rs4947314	6	31393374	0.83	T	G	-0.013344	0.0024	3.58e-08	-0.00745319	0.00248846	0.00099	3.83132e-05	30.9135
rs4969071	17	71134806	0.4604	T	C	-0.009216	0.001632	2.206e-08	0.000623144	0.00184692	0.93	3.95224e-05	31.8892
rs4969472	17	79976425	0.5588	A	G	-0.009792	0.001728	1.071e-08	0.0092079	0.00187303	3.9e-06	3.97973e-05	32.111
rs4970712	1	92993547	0.1939	A	C	0.01344	0.00192	2.746e-12	0.0134983	0.0022505	4.5e-09	6.07275e-05	48.9999
rs4971212	1	203491392	0.7893	T	G	-0.014304	0.002208	1.192e-10	-0.00136086	0.00228448	0.38	5.20128e-05	41.9678
rs497261	11	68192244	0.6732	T	C	0.010848	0.00192	2.47e-08	0.0358958	0.00196049	1.4e-77	3.95636e-05	31.9224
rs4973618	2	229002620	0.6623	A	G	-0.014208	0.001728	1.252e-16	0.000463933	0.0019287	0.96	8.37834e-05	67.6048
rs4985155	16	15129459	0.6689	A	G	0.009792	0.001632	3.391e-09	-0.00681359	0.0019615	0.00033	4.46169e-05	35.9999
rs4986044	17	21261560	0.455	T	C	-0.016992	0.001536	1.269e-27	0.00609332	0.00185918	0.0052	0.000151655	122.379
rs4988235	2	136608646	0.7206	A	G	0.011904	0.001632	7.094e-13	-0.00544046	0.00217566	0.018	6.59375e-05	53.204
rs500216	3	193598283	0.3733	A	G	-0.009312	0.001728	3.67e-08	-0.000949192	0.00189606	0.82	3.59914e-05	29.0401
rs5011579	16	69187318	0.2828	C	G	-0.01296	0.002016	2e-10	0.00015568	0.00209006	0.91	5.1218e-05	41.3264
rs5017416	6	18492350	0.0504	T	G	0.02736	0.004224	1.078e-10	0.00589989	0.00434092	0.16	5.19969e-05	41.955
rs5021156	2	5830538	0.1791	C	G	0.01392	0.0024	3.181e-09	0.00368512	0.00243637	0.11	4.16921e-05	33.6399
rs51195	2	166953619	0.5991	T	C	-0.011616	0.001824	4.509e-10	-0.00113968	0.0018742	0.86	5.02641e-05	40.5567
rs513249	11	114032592	0.2501	A	T	0.011712	0.002112	2.571e-08	0.00397158	0.00216028	0.12	3.8113e-05	30.752
rs519847	4	171055490	0.5584	A	G	-0.009504	0.001632	6.293e-09	-0.00262005	0.00187697	0.21	4.2031e-05	33.9134
rs530399	11	63822940	0.1853	T	G	-0.013248	0.002112	3.891e-10	0.00597752	0.00232096	0.0085	4.87649e-05	39.347
rs543874	1	177889480	0.7786	A	G	-0.045984	0.00192	3.06e-125	-0.011753	0.00226022	1.9e-08	0.000710425	573.601
rs544722	1	10743042	0.4545	T	C	0.010848	0.001824	2.758e-09	0.00262482	0.00183787	0.2	4.38376e-05	35.3711
rs554298	1	78604614	0.2196	A	G	-0.013536	0.001824	1.773e-13	-0.000864021	0.00220006	0.75	6.82523e-05	55.0719
rs55676934	3	45222958	0.672	A	G	-0.01344	0.00192	5.188e-12	-0.000907688	0.00196626	0.58	6.07275e-05	48.9999
rs55924135	1	177924354	0.2475	A	G	-0.016608	0.002112	3.802e-15	0.000346241	0.00212115	0.69	7.66354e-05	61.8366
rs559267	20	54157497	0.6696	A	G	-0.009888	0.001632	2.526e-09	-0.00139624	0.00197963	0.4	4.54959e-05	36.7093
rs55966114	12	97584357	0.1885	T	C	0.014016	0.002304	2.47e-09	-0.000470392	0.00234467	0.89	4.58648e-05	37.0069
rs56038322	3	69925128	0.3082	A	G	0.01152	0.002016	6.594e-09	0.00377176	0.00200876	0.012	4.0469e-05	32.653
rs56183247	8	10764512	0.9372	C	G	-0.022848	0.00384	1.798e-09	-0.020892	0.00375867	7.2e-09	4.38764e-05	35.4024
rs56211164	7	158016764	0.2395	A	G	-0.012288	0.002112	8.9e-09	0.00709868	0.00212913	0.0011	4.19539e-05	33.8512
rs56248798	6	30597083	0.0388	T	C	0.027552	0.0048	9.757e-09	-0.00751385	0.00469598	0.14	4.0834e-05	32.9475
rs56369935	19	18814013	0.0438	A	G	0.028416	0.004608	5.328e-10	-0.00443788	0.00451012	0.26	4.71299e-05	38.0277
rs56383938	7	74097622	0.9159	A	G	0.024288	0.003264	1.528e-13	-0.00192051	0.00321578	0.83	6.86229e-05	55.371
rs564649	11	122012238	0.7155	C	G	-0.010656	0.001824	5.047e-09	0.000576802	0.00205123	0.75	4.22996e-05	34.1301
rs56821385	5	92611208	0.971	T	C	-0.032352	0.005472	2.832e-09	0.0015113	0.00545481	0.62	4.33219e-05	34.955
rs570463	11	28739318	0.3266	A	C	-0.011616	0.001728	4.33e-11	-0.00232633	0.00199087	0.32	5.60038e-05	45.1882
rs57207557	13	53485971	0.2683	T	G	-0.012	0.002112	7.013e-09	0.00531699	0.00210529	0.0041	4.00104e-05	32.283
rs5771118	22	50714289	0.26	T	C	-0.01248	0.002112	2.558e-09	0.00120856	0.00213157	0.63	4.32751e-05	34.9173
rs57800857	4	140863365	0.6344	A	C	0.015072	0.00192	3.49e-15	0.00201849	0.00192701	0.24	7.63699e-05	61.6223
rs57989773	6	100629078	0.7576	T	C	-0.013632	0.002208	5.63e-10	0.00379057	0.00213823	0.098	4.72407e-05	38.1171
rs58139454	15	99230162	0.2216	C	G	-0.01392	0.002208	2.566e-10	0.00218411	0.00221573	0.42	4.92578e-05	39.7447
rs592483	11	69445173	0.5933	T	C	-0.013152	0.001632	1.525e-16	0.00518535	0.00186871	0.0041	8.04867e-05	64.9445
rs59302296	3	9507314	0.0991	A	T	0.020832	0.003072	9.124e-12	4.8075e-05	0.00305407	0.74	5.69916e-05	45.9852
rs594821	18	76745589	0.0912	T	C	-0.018336	0.00288	3.219e-10	-0.003629	0.00332035	0.19	5.02364e-05	40.5343
rs6010784	20	61540319	0.5062	T	C	0.010176	0.001536	6.906e-11	0.00581513	0.00185591	0.00055	5.43956e-05	43.8905
rs6014523	20	54394975	0.7938	T	C	0.012864	0.002016	4.403e-10	0.00184494	0.00236988	0.4	5.04621e-05	40.7165
rs6019483	20	47495656	0.1743	A	T	-0.0168	0.002208	3.682e-14	0.00329149	0.00249192	0.2	7.17472e-05	57.8921
rs6023633	20	53453850	0.7767	A	G	-0.01248	0.002016	2.32e-10	-0.00295375	0.00223216	0.17	4.74945e-05	38.3219
rs6029180	20	39178923	0.6882	A	G	-0.010176	0.001728	9.001e-09	-0.00275579	0.0019961	0.32	4.29797e-05	34.6789
rs60432564	14	91673259	0.7681	C	G	0.013632	0.002208	3.612e-10	-0.000162478	0.00218311	0.93	4.72407e-05	38.1171
rs6050446	20	25195509	0.0318	A	G	-0.033216	0.004512	3.168e-13	0.00697779	0.00520761	0.11	6.7165e-05	54.1945
rs6067688	20	49857211	0.6939	T	G	-0.009888	0.001728	1.77e-08	0.00211613	0.00200172	0.23	4.05815e-05	32.7437
rs6083632	20	24802508	0.3712	T	C	-0.011616	0.001728	6.604e-12	-0.00309895	0.00191656	0.19	5.60038e-05	45.1882
rs61004096	8	11656924	0.1872	T	C	-0.014016	0.0024	2.405e-09	0.0147263	0.00237074	1.9e-11	4.22691e-05	34.1055
rs61051952	2	166148324	0.7549	A	G	0.014496	0.002112	6.809e-12	-0.0026384	0.00211653	0.24	5.83847e-05	47.1094
rs611282	12	50280716	0.1162	A	G	-0.014304	0.002496	1.399e-08	0.00982848	0.00294193	0.00049	4.07028e-05	32.8416
rs61162958	17	47068529	0.0936	T	G	0.018432	0.003168	7.387e-09	-0.0051494	0.00316089	0.08	4.19539e-05	33.8512
rs6130360	20	42010996	0.8492	A	G	0.015552	0.002304	7.489e-12	0.000927295	0.00261586	0.75	5.64675e-05	45.5624
rs61740466	1	19934900	0.2346	A	G	-0.013632	0.002112	2.24e-10	0.00886495	0.00215819	4.4e-05	5.16327e-05	41.6611
rs61743745	1	40036944	0.029	A	G	-0.032928	0.005472	1.539e-09	0.00228152	0.00537811	0.45	4.48781e-05	36.2107
rs61746970	19	51132746	0.0386	A	G	0.029568	0.004896	1.364e-09	0.00350473	0.00485488	0.4	4.5202e-05	36.472
rs61754230	12	72179446	0.0189	T	C	0.043296	0.00672	1.199e-10	0.0149392	0.00663836	0.0021	5.14459e-05	41.5103
rs61813324	1	156049877	0.1312	T	C	0.027744	0.002688	3.196e-24	-0.0078522	0.00270999	0.0074	0.00013202	106.532
rs61828641	1	174321997	0.1092	A	G	0.021408	0.00288	2.492e-13	-0.0108422	0.0029463	8.2e-05	6.84783e-05	55.2543
rs61903695	11	89922417	0.751	A	G	-0.01392	0.002112	4.543e-11	0.00190519	0.00211052	0.42	5.38373e-05	43.44
rs62020775	15	89960286	0.1411	A	T	-0.014592	0.002688	4.381e-08	0.00124542	0.00268079	0.56	3.65234e-05	29.4693
rs62033417	16	53839036	0.029	A	G	-0.0336	0.005568	1.515e-09	0.00644227	0.00552894	0.22	4.51311e-05	36.4149
rs62072006	17	52938468	0.8591	A	C	-0.01536	0.002688	6.142e-09	0.00225407	0.0026289	0.38	4.0469e-05	32.653
rs621042	12	18789007	0.4543	A	C	-0.009888	0.001632	2.002e-09	-0.00107008	0.00185741	0.66	4.54959e-05	36.7093
rs62106258	2	417167	0.9534	T	C	0.087552	0.00432	1.26e-91	0.0206507	0.00426303	8.6e-07	0.000508814	410.737
rs62118504	19	45734751	0.6104	A	G	-0.011136	0.00192	3.032e-09	-0.00688359	0.00190715	0.00023	4.16921e-05	33.6399
rs62176993	2	157606799	0.3996	A	G	0.011424	0.001824	8.632e-10	0.000607336	0.0018742	0.84	4.86162e-05	39.227
rs62240487	22	18147568	0.0405	A	G	-0.02544	0.004704	4.993e-08	0.00572202	0.00483068	0.1	3.62493e-05	29.2482
rs62260810	3	50427616	0.1167	A	G	0.016896	0.00288	3.847e-09	0.00470697	0.00292837	0.082	4.2656e-05	34.4177
rs62262463	3	48961019	0.903	A	G	-0.020736	0.003072	1.826e-11	-0.0353895	0.00320259	7.1e-31	5.64675e-05	45.5624
rs62491456	7	139885277	0.0953	T	G	0.018912	0.003168	1.294e-09	0.00703596	0.00307091	0.02	4.41673e-05	35.6372
rs62571029	9	15517878	0.9563	A	G	0.034368	0.004512	1.74e-14	0.00252591	0.00453494	0.96	7.19043e-05	58.0189
rs6265	11	27679916	0.1836	T	C	-0.039648	0.002016	7.399e-89	-0.00993073	0.0023525	1.9e-05	0.000479147	386.777
rs630602	1	54728864	0.6073	C	G	0.012096	0.001728	1.062e-12	-0.0025844	0.00188552	0.19	6.07275e-05	48.9999
rs6419734	3	78458928	0.1448	T	C	0.015456	0.002304	3.768e-11	-0.00151279	0.00264382	0.6	5.57726e-05	45.0016
rs6443750	3	181329682	0.1994	T	C	-0.014592	0.002016	7.252e-13	0.000236514	0.00233809	0.5	6.49286e-05	52.3899
rs6448733	4	31028190	0.6146	A	G	-0.012192	0.001728	5.338e-13	-0.000975327	0.00192116	0.57	6.16952e-05	49.7807
rs6463489	7	5542513	0.0959	T	C	0.016032	0.002496	2.504e-10	-0.00405759	0.00289154	0.23	5.11305e-05	41.2558
rs6468188	8	33639478	0.4871	T	C	0.008928	0.001536	1.135e-08	0.00666953	0.00185532	0.00018	4.1872e-05	33.7851
rs6468266	8	34380276	0.4176	A	T	-0.010848	0.001632	7.708e-11	0.000652165	0.00189207	0.77	5.47584e-05	44.1833
rs6469351	8	112353205	0.6719	T	C	0.010656	0.001728	3.719e-10	-0.00183747	0.00197739	0.33	4.71299e-05	38.0277
rs6472125	8	64752533	0.5118	A	G	0.010464	0.001632	1.016e-10	0.000554819	0.00185425	0.71	5.09505e-05	41.1106
rs6476617	9	37200103	0.3797	A	G	-0.014304	0.001632	1.525e-17	0.00492228	0.00191387	0.014	9.52027e-05	76.8199
rs6477694	9	111932342	0.6415	T	C	-0.012096	0.001632	6.572e-14	0.00329566	0.00194313	0.2	6.80816e-05	54.9341
rs6484295	11	27406844	0.2957	A	G	-0.011424	0.001728	1.586e-11	-0.021305	0.00202675	1.3e-26	5.41678e-05	43.7067
rs6485981	11	49477266	0.0812	T	C	0.021312	0.00336	1.707e-10	-0.0116971	0.00356142	0.0033	4.98613e-05	40.2317
rs6489244	12	122613540	0.5366	T	C	-0.011616	0.001536	1.059e-13	0.00334568	0.00184783	0.19	7.08787e-05	57.1913
rs6493498	15	51754451	0.4465	T	C	0.013152	0.001536	4.838e-17	0.00273463	0.00187162	0.23	9.0861e-05	73.3162
rs6497676	16	10180223	0.6226	A	G	-0.009696	0.001632	8.704e-09	0.00186002	0.00191986	0.19	4.37463e-05	35.2975
rs6500208	16	49011249	0.2021	A	G	0.014016	0.00192	3.211e-13	-0.00479954	0.00229091	0.044	6.60439e-05	53.2899
rs650198	12	69674595	0.7294	T	C	-0.013152	0.001824	6.425e-13	0.00101584	0.00207227	0.6	6.4435e-05	51.9916
rs6512302	20	62691550	0.7391	C	G	0.012864	0.00192	1.522e-11	0.000447989	0.00212786	0.63	5.56341e-05	44.8899
rs651548	12	99560183	0.3634	A	G	0.014016	0.001728	2.378e-16	0.00437196	0.00193008	0.014	8.15344e-05	65.79
rs6539064	12	103706754	0.7468	C	G	0.018624	0.001824	1.135e-23	0.000762356	0.00212568	0.82	0.000129198	104.255
rs6545714	2	59307725	0.6112	A	G	-0.018624	0.001536	4.013e-32	-0.00325413	0.00187189	0.067	0.00018218	147.015
rs6548221	2	295255	0.2264	A	G	0.01392	0.00192	1.064e-13	0.00356473	0.00221561	0.091	6.51424e-05	52.5624
rs6556301	5	176527577	0.3707	T	G	-0.010848	0.001632	8.137e-11	0.00981781	0.00192539	2.1e-07	5.47584e-05	44.1833
rs6567160	18	57829135	0.7518	T	C	-0.052992	0.001824	7.82e-184	-0.0147287	0.00219724	9.3e-12	0.00104504	844.053
rs6569648	6	130349119	0.7656	T	C	-0.012288	0.001824	2.061e-11	-0.0216573	0.00213725	5.6e-26	5.62476e-05	45.3849
rs6573463	14	63352049	0.356	A	C	0.009696	0.001632	2.412e-09	0.000363142	0.00195317	1	4.37463e-05	35.2975
rs6574093	14	73194830	0.3644	T	G	0.009888	0.001728	8.458e-09	0.000653039	0.00194114	0.77	4.05815e-05	32.7437
rs6574100	14	73323682	0.5887	A	T	0.011328	0.001632	1.103e-11	0.00226572	0.00189591	0.29	5.97112e-05	48.1798
rs657452	1	49589847	0.4042	A	G	0.018048	0.001536	3.172e-30	-0.00163876	0.00188295	0.51	0.000171087	138.062
rs6577584	1	6715390	0.6589	T	G	-0.011328	0.001728	3.369e-11	-0.0170367	0.00193351	2.1e-20	5.32613e-05	42.9752
rs6578412	11	1482582	0.0552	T	C	0.02304	0.004032	1.144e-08	0.0177708	0.00399918	1.5e-05	4.0469e-05	32.653
rs6587552	1	151018861	0.241	A	G	0.015072	0.00192	2.174e-15	0.00171599	0.00217156	0.28	7.63699e-05	61.6223
rs6591407	11	56914157	0.1984	A	C	-0.011904	0.002016	3.583e-09	-0.00562546	0.00237774	0.0093	4.32117e-05	34.8661
rs6594734	5	112884752	0.193	A	G	0.011904	0.002016	6.583e-09	-0.00719797	0.00237113	0.0033	4.32117e-05	34.8661
rs6602411	10	10264200	0.1755	T	C	0.014112	0.002112	5.984e-11	0.000983178	0.00239954	0.64	5.53326e-05	44.6466
rs6606686	12	110903380	0.6969	C	G	-0.014976	0.001632	3.567e-19	0.00311068	0.00197915	0.076	0.000104357	84.2074
rs6607337	17	35057373	0.2978	T	C	-0.011904	0.001824	2.548e-11	-0.00170565	0.00202314	0.44	5.27873e-05	42.5927
rs6661316	1	210095527	0.5893	T	C	0.01152	0.001536	1.721e-13	0.00851556	0.00185695	1.2e-05	6.97121e-05	56.2499
rs6663115	1	115272254	0.662	A	G	-0.01008	0.001728	2.478e-09	-0.000831109	0.0019106	0.92	4.21727e-05	34.0277
rs669245	5	62820508	0.4131	T	C	0.009312	0.001632	1.687e-08	0.000254162	0.00187315	0.89	4.035e-05	32.557
rs6696828	1	80812020	0.2976	C	G	0.01152	0.001728	6.415e-11	0.00557023	0.00198681	0.0049	5.5082e-05	44.4443
rs6700816	1	174883994	0.9691	A	T	0.033216	0.0048	4.832e-12	0.0221449	0.00531433	2.5e-05	5.93475e-05	47.8863
rs6702421	1	197559324	0.2347	T	C	0.010944	0.00192	9.419e-09	0.00318449	0.00215309	0.34	4.02669e-05	32.4899
rs6707827	2	100123030	0.3115	A	G	-0.01008	0.001824	2.124e-08	-0.00274787	0.00201614	0.092	3.78504e-05	30.5401
rs6710871	2	143960593	0.1422	A	G	0.018528	0.002304	3.071e-16	0.000542098	0.0026393	0.77	8.01444e-05	64.6682
rs6713781	2	40291940	0.3987	C	G	-0.012096	0.001632	2.937e-13	0.00184467	0.0018854	0.23	6.80816e-05	54.9341
rs6720868	2	230663576	0.3083	T	C	0.014784	0.001728	1.824e-17	-0.00459037	0.00197076	0.022	9.07137e-05	73.1973
rs6725931	2	220205146	0.8483	T	C	0.017952	0.002304	2.297e-15	-0.00365562	0.00256521	0.088	7.52391e-05	60.7099
rs6732079	2	46877963	0.0944	A	T	0.021024	0.003168	1.875e-11	-0.0048675	0.00310204	0.07	5.45824e-05	44.0412
rs6733834	2	198518709	0.8077	C	G	0.0144	0.002016	1.543e-12	0.00413266	0.00229529	0.023	6.32313e-05	51.0203
rs6740249	2	355800	0.4895	T	C	0.011808	0.001632	4.009e-13	0.00653842	0.00184048	0.00076	6.48784e-05	52.3494
rs67456872	8	9437399	0.9447	T	C	0.025248	0.004032	2.783e-10	0.0171034	0.00401842	7.9e-06	4.85968e-05	39.2114
rs6753395	2	41515704	0.6242	C	G	0.0096	0.001728	1.677e-08	0.00202485	0.00188467	0.22	3.8252e-05	30.8641
rs6759670	2	950291	0.7072	A	C	-0.01152	0.001824	1.987e-10	0.00195203	0.00204054	0.25	4.94367e-05	39.8891
rs67611440	18	58180796	0.3983	T	C	-0.01344	0.00192	7.829e-13	-0.00241747	0.00190669	0.15	6.07275e-05	48.9999
rs67659742	4	18756806	0.9217	A	G	0.019296	0.003456	2.051e-08	-0.0037911	0.00353636	0.23	3.86355e-05	31.1735
rs6777784	3	62376645	0.6312	T	G	0.009792	0.001728	9.187e-09	-0.00141436	0.00189636	0.7	3.97973e-05	32.111
rs6779973	3	170530581	0.8144	A	G	-0.011136	0.00192	1.101e-08	0.0042476	0.00240585	0.077	4.16921e-05	33.6399
rs6781254	3	80649139	0.3034	T	C	0.01008	0.001728	4.557e-09	-0.00364936	0.00241499	0.14	4.21727e-05	34.0277
rs6804181	3	116937546	0.8215	A	T	0.013536	0.002208	6.473e-10	0.002136	0.00247657	0.5	4.65777e-05	37.5821
rs6804842	3	25106437	0.4301	A	G	-0.013536	0.001536	7.57e-18	-0.00324057	0.00187076	0.036	9.62437e-05	77.66
rs6808814	3	116852469	0.7335	T	C	0.011328	0.001824	1.305e-09	-0.000127943	0.00212614	0.92	4.78026e-05	38.5705
rs6809307	3	156862041	0.259	T	C	0.013344	0.001824	8.149e-13	0.00844854	0.00212121	3.3e-05	6.63299e-05	53.5206
rs6818414	4	16600664	0.5164	T	C	-0.0096	0.001632	4.565e-09	-0.00214766	0.00185245	0.13	4.28844e-05	34.602
rs6819344	4	89197519	0.3908	A	C	0.009792	0.001536	5.075e-10	0.00218068	0.00188565	0.31	5.0368e-05	40.6405
rs6827083	4	153075491	0.5796	A	G	-0.0096	0.001536	1.113e-09	-0.00382284	0.00186524	0.016	4.84122e-05	39.0624
rs6832762	4	53287576	0.5093	A	G	-0.009696	0.001632	3.018e-09	-0.00514646	0.00184715	0.0061	4.37463e-05	35.2975
rs684214	17	40696915	0.2786	T	C	0.011328	0.002016	2.788e-08	-0.0132586	0.00205514	1.7e-11	3.91313e-05	31.5736
rs684639	9	79312579	0.4123	A	T	-0.009408	0.001632	1.392e-08	0.00278523	0.00188213	0.043	4.11862e-05	33.2318
rs6850421	4	180187034	0.4564	A	G	0.010848	0.001824	3.657e-09	0.00432202	0.00185442	0.03	4.38376e-05	35.3711
rs6850639	4	21010996	0.2006	T	C	0.010752	0.00192	2.835e-08	-0.000596497	0.00230784	0.95	3.88665e-05	31.3599
rs6852808	4	34926958	0.7026	T	C	-0.011232	0.002016	1.856e-08	0.0012992	0.0020213	0.49	3.84709e-05	31.0407
rs6857	19	45392254	0.1656	T	C	-0.023616	0.002208	5.924e-26	0.00054202	0.00246498	0.86	0.000141765	114.397
rs6864049	5	124330522	0.489	A	G	-0.011616	0.001536	1.475e-13	-0.00385448	0.00187247	0.036	7.08787e-05	57.1913
rs6870983	5	87697533	0.2075	T	C	-0.019968	0.001824	4.901e-27	-0.00192706	0.00227206	0.29	0.000148515	119.845
rs6879326	5	59208302	0.4798	T	C	-0.00912	0.001632	2.027e-08	0.00209049	0.00185053	0.35	3.87033e-05	31.2283
rs6888194	5	106910657	0.8443	T	C	-0.012192	0.002208	3.583e-08	0.00387572	0.00254805	0.11	3.77878e-05	30.4895
rs6890310	5	27193573	0.2923	A	G	-0.011424	0.001824	3.287e-10	0.00206211	0.00205491	0.22	4.86162e-05	39.227
rs6902	17	21142572	0.6205	A	C	0.010656	0.00192	1.884e-08	0.00136813	0.00190575	0.66	3.81755e-05	30.8024
rs6916553	6	70146918	0.2352	A	G	-0.011616	0.00192	2.64e-09	0.000883199	0.00215558	0.62	4.53635e-05	36.6024
rs6922607	6	142703483	0.808	A	G	-0.01248	0.002112	1.851e-09	-0.0089109	0.00233015	4.8e-05	4.32751e-05	34.9173
rs6924504	6	73174691	0.283	T	C	-0.011232	0.002016	3.387e-08	0.00422096	0.00204072	0.051	3.84709e-05	31.0407
rs6931385	6	42677834	0.4815	A	C	0.010656	0.001632	5.641e-11	0.000624812	0.00183331	0.45	5.28373e-05	42.6331
rs693701	11	119804461	0.2373	T	C	0.010368	0.001824	1.037e-08	-0.00768023	0.0021371	0.00031	4.00441e-05	32.3102
rs6950388	7	1270699	0.7782	A	G	0.01296	0.002112	1.588e-09	-0.00823225	0.00226602	0.00027	4.66678e-05	37.6549
rs6964833	7	74101909	0.772	T	C	-0.015552	0.001824	7.448e-18	0.0103242	0.00207897	5.1e-07	9.00948e-05	72.6979
rs6968554	7	17287106	0.3871	A	G	-0.010272	0.001632	2.342e-10	0.00175852	0.00189493	0.18	4.9098e-05	39.6158
rs698147	5	3513485	0.447	A	G	0.011136	0.001632	9.672e-12	0.00434311	0.00185639	0.0081	5.77044e-05	46.5604
rs698838	2	44738763	0.6196	T	C	0.012192	0.001728	8.753e-13	-0.00207819	0.00188711	0.31	6.16952e-05	49.7807
rs6991323	8	124149944	0.3466	T	C	-0.009504	0.001728	1.933e-08	-0.00138519	0.00195009	0.65	3.74908e-05	30.2499
rs701815	10	98975893	0.6176	A	C	-0.01056	0.001824	6.117e-09	-0.00391994	0.00197784	0.076	4.15409e-05	33.5179
rs7023745	9	10408553	0.8606	T	C	-0.01296	0.002304	2.018e-08	0.0010441	0.00265531	0.58	3.92142e-05	31.6405
rs7024334	9	109072075	0.2254	T	G	0.01296	0.00192	4.708e-12	-0.000974364	0.00223614	0.51	5.64675e-05	45.5624
rs7025938	9	103088321	0.6798	C	G	-0.015552	0.001728	1.47e-19	-0.00520869	0.00199593	0.0081	0.000100382	80.9998
rs7031064	9	14455076	0.5267	A	G	0.01056	0.001632	1.216e-10	0.00100393	0.00185215	0.64	5.18897e-05	41.8684
rs7042372	9	6959840	0.6671	A	G	0.01104	0.001728	1.469e-10	0.000621819	0.00197106	0.62	5.05877e-05	40.8178
rs7043482	9	85135915	0.6611	A	C	0.009312	0.001632	1.645e-08	-0.000862629	0.00197221	0.73	4.035e-05	32.557
rs7070670	10	61842645	0.3228	T	C	-0.012096	0.002016	7.143e-10	0.00121744	0.00197378	0.6	4.46169e-05	35.9999
rs7075347	10	76533307	0.0652	T	C	-0.021696	0.00336	1.416e-10	0.000123542	0.00371018	0.84	5.16742e-05	41.6946
rs7083450	10	103984060	0.8309	T	C	0.01584	0.002112	1.56e-13	0.00674671	0.00254601	0.004	6.97121e-05	56.2499
rs7084454	10	21821274	0.3086	A	G	0.019008	0.001728	4.505e-27	0.0043814	0.00197606	0.049	0.000149946	121
rs7090035	10	100026791	0.4334	C	G	-0.011712	0.001632	1.069e-12	0.00119717	0.00186581	0.55	6.38278e-05	51.5016
rs709524	3	107609481	0.624	A	G	-0.009312	0.001632	2.521e-08	-0.00229549	0.00190539	0.27	4.035e-05	32.557
rs7102454	11	65594820	0.6437	T	C	-0.016128	0.001728	3.839e-21	0.00430298	0.00191461	0.01	0.000107955	87.1109
rs7123876	11	72444583	0.7494	T	C	-0.011328	0.001824	2.921e-10	0.00972738	0.00213536	8e-07	4.78026e-05	38.5705
rs7124681	11	47529947	0.4162	A	C	0.024672	0.001536	3.956e-55	0.000510641	0.00186789	0.82	0.000319671	258.003
rs71326918	3	50174844	0.1108	A	C	-0.022368	0.00288	2.029e-14	0.0170707	0.00296304	4.8e-08	7.47571e-05	60.321
rs7133378	12	124409502	0.3335	A	G	0.012192	0.001632	2.931e-13	-0.013555	0.00198761	4.4e-12	6.91664e-05	55.8096
rs7134628	12	53785861	0.1019	A	G	0.016128	0.002688	2.592e-09	0.0098901	0.0030228	0.002	4.46169e-05	35.9999
rs7138803	12	50247468	0.387	A	G	0.028512	0.001632	3.095e-71	-0.0116297	0.00191382	3.9e-10	0.000378152	305.221
rs71401807	16	70449124	0.0387	T	C	-0.031104	0.004896	1.795e-10	0.0102601	0.00482678	0.018	5.002e-05	40.3598
rs7141307	14	88375040	0.7397	T	C	-0.013536	0.00192	5.953e-13	-0.00164899	0.00214164	0.39	6.15981e-05	49.7024
rs7144011	14	79940383	0.2334	T	G	0.025248	0.00192	2.374e-40	-0.0068962	0.00223219	0.0072	0.000214276	172.922
rs715	2	211543055	0.6953	T	C	-0.015072	0.001824	1.337e-16	0.00569696	0.00198161	0.0095	8.46196e-05	68.2796
rs7159965	14	102780553	0.8288	C	G	-0.013824	0.002112	1.121e-10	-0.00144878	0.0025129	0.82	5.30973e-05	42.8429
rs7164727	15	73093991	0.6888	T	C	0.016416	0.001632	2.375e-23	-0.00301231	0.00197984	0.045	0.000125388	101.18
rs7172627	15	31877690	0.523	A	G	-0.010944	0.001632	1.813e-11	8.17026e-05	0.00186383	0.78	5.57319e-05	44.9687
rs7180542	15	66040030	0.1806	T	C	-0.01152	0.002112	4.062e-08	0.022476	0.00246468	4.8e-22	3.68737e-05	29.752
rs7181610	15	35826859	0.8553	A	T	0.014016	0.0024	4.502e-09	-0.00402305	0.00259059	0.15	4.22691e-05	34.1055
rs7186893	16	24806420	0.2631	T	G	-0.013728	0.001824	1.43e-13	0.00854251	0.00209019	9.8e-05	7.02021e-05	56.6453
rs7189122	16	56471410	0.8331	T	C	-0.014016	0.002112	4.306e-11	-0.000306376	0.00245657	0.96	5.45824e-05	44.0412
rs7195386	16	24578458	0.4924	T	C	0.012384	0.001632	2.166e-14	-0.00189669	0.00185437	0.44	7.13619e-05	57.5812
rs719802	11	113234679	0.3974	T	C	0.010176	0.001632	9.789e-10	0.000540621	0.00188773	0.67	4.81847e-05	38.8788
rs7206608	16	82872628	0.6751	C	G	-0.01248	0.001728	1.202e-12	0.000353376	0.00198149	0.71	6.46442e-05	52.1604
rs7217226	17	2136065	0.656	T	G	-0.013152	0.001632	9.427e-16	-0.026216	0.00193397	1.7e-43	8.04867e-05	64.9445
rs7219230	17	39286180	0.3394	T	C	0.010848	0.001728	4.87e-10	0.000285331	0.00198503	0.79	4.88435e-05	39.4104
rs722122	13	59399034	0.7604	A	C	-0.015744	0.00192	2.42e-16	0.00144856	0.00218438	0.41	8.33311e-05	67.2398
rs7239048	18	13209542	0.8211	T	C	-0.013824	0.0024	6.599e-09	0.00233977	0.00241813	0.34	4.1119e-05	33.1775
rs7239114	18	45921214	0.5414	A	G	0.01152	0.001632	6.244e-13	-0.00675008	0.00187756	0.0002	6.17524e-05	49.8269
rs7239883	18	40147671	0.6403	A	G	-0.012	0.001632	5.579e-14	0.00355967	0.00192127	0.047	6.70053e-05	54.0656
rs7243357	18	56883319	0.8349	T	G	0.019008	0.002016	1.309e-20	0.0072887	0.00244454	0.0017	0.000110169	88.8977
rs7254892	19	45389596	0.0344	A	G	0.02544	0.004416	1.178e-08	-0.0130371	0.00535173	0.017	4.11315e-05	33.1875
rs7255223	19	32824310	0.2746	A	C	-0.010464	0.001824	1.242e-08	0.00450957	0.00210703	0.019	4.07891e-05	32.9113
rs7258722	19	18808915	0.4131	A	T	-0.0192	0.001632	1.806e-30	-0.00387155	0.00189835	0.032	0.000171516	138.408
rs7259325	19	30610400	0.4826	A	G	-0.010272	0.001632	3.854e-10	-0.00181769	0.00185861	0.28	4.9098e-05	39.6158
rs72673947	8	118884379	0.8902	A	G	-0.021408	0.002976	4.106e-13	-0.00915989	0.00303326	0.0011	6.41319e-05	51.747
rs72738288	9	81382438	0.0397	T	C	-0.02736	0.004896	1.883e-08	0.00362893	0.00477569	0.37	3.87033e-05	31.2283
rs72844740	2	133418025	0.9752	A	C	-0.033216	0.005952	2.591e-08	-0.00663393	0.00589698	0.25	3.85983e-05	31.1435
rs72851476	2	142874787	0.8463	A	C	0.016704	0.002592	1.124e-10	0.00183322	0.00252539	0.65	5.14712e-05	41.5308
rs72906474	3	47817007	0.5809	T	G	-0.016224	0.001824	3.502e-18	0.00763945	0.00189637	1.9e-05	9.80482e-05	79.1161
rs72910629	6	69761994	0.8617	A	G	-0.01536	0.002688	7.89e-09	-0.000634251	0.00268129	0.59	4.0469e-05	32.653
rs72917533	2	175238924	0.8204	T	C	0.017088	0.0024	5.859e-13	0.00397677	0.00235488	0.19	6.28273e-05	50.6943
rs72934680	2	202893965	0.7823	A	G	-0.012384	0.002208	2.815e-08	0.010359	0.00224026	1.2e-06	3.89873e-05	31.4574
rs729387	5	167844571	0.6696	A	G	0.011136	0.00192	8.165e-09	5.00726e-05	0.00197582	0.9	4.16921e-05	33.6399
rs730560	12	57938565	0.6018	A	G	0.009408	0.001632	5.296e-09	0.00545566	0.00188829	0.0031	4.11862e-05	33.2318
rs7306544	12	132439381	0.8813	T	C	-0.013632	0.002496	4.039e-08	-0.00774786	0.00303222	0.015	3.69683e-05	29.8283
rs73096560	12	39996693	0.9808	A	T	-0.036384	0.006624	4.438e-08	0.00411359	0.00688249	0.73	3.73921e-05	30.1703
rs73139133	3	89527708	0.2521	A	G	0.012096	0.002112	7.822e-09	-0.00136186	0.00209415	0.98	4.06531e-05	32.8016
rs73213501	4	28514830	0.8263	A	C	0.018624	0.0024	1.08e-14	0.000706466	0.00245863	0.77	7.46289e-05	60.2175
rs73225274	8	21088909	0.8649	A	G	-0.014976	0.002688	2.326e-08	0.00196599	0.00273442	0.4	3.84709e-05	31.0407
rs73249175	4	20219595	0.8754	T	G	-0.021216	0.002784	1.624e-14	0.00125888	0.00279207	0.92	7.19736e-05	58.0748
rs73405697	6	34470396	0.9092	T	C	-0.028992	0.003168	7.932e-20	-0.0114596	0.0031938	0.00028	0.00010379	83.75
rs73423977	10	120495772	0.8995	T	C	-0.016704	0.003072	3.963e-08	-0.00510315	0.0031133	0.21	3.66436e-05	29.5663
rs7357754	9	92207308	0.4985	A	G	-0.01152	0.001632	1.814e-12	0.00419196	0.0018567	0.014	6.17524e-05	49.8269
rs7358274	10	128464019	0.2931	T	C	-0.011232	0.002016	4.507e-08	0.00118014	0.00203491	0.63	3.84709e-05	31.0407
rs73671497	8	23456634	0.8329	A	T	0.014496	0.002496	3.238e-09	0.00195644	0.00246073	0.27	4.18027e-05	33.7292
rs7374289	3	38633071	0.4015	T	C	0.008832	0.001536	2.293e-08	-0.00288495	0.00188408	0.069	4.09764e-05	33.0624
rs7377083	4	102708997	0.4332	A	C	0.019008	0.001728	2.509e-28	-0.00667963	0.00187713	0.00054	0.000149946	121
rs740157	7	77055885	0.4501	A	G	0.011328	0.001536	4.758e-13	0.00280046	0.0018478	0.099	6.74079e-05	54.3905
rs7421089	2	211988412	0.2869	T	C	0.012384	0.001824	4.245e-12	-0.00246834	0.00201449	0.47	5.71299e-05	46.0968
rs74536181	4	18005123	0.9643	A	G	-0.029184	0.004992	3.873e-09	-0.0108157	0.0050484	0.019	4.23582e-05	34.1774
rs7463228	8	10506113	0.9012	T	C	-0.015456	0.002784	4.572e-08	-0.0207858	0.00310917	3.8e-12	3.81993e-05	30.8216
rs74771153	7	76806135	0.155	A	G	0.01632	0.002496	1.199e-10	-0.00237305	0.0025323	0.29	5.29839e-05	42.7514
rs74887628	1	147032779	0.0339	A	G	0.02928	0.005184	1.758e-08	0.000321749	0.00507509	0.85	3.95376e-05	31.9015
rs7498044	15	92573639	0.2134	A	G	-0.015648	0.002304	4.894e-12	0.0027741	0.00226635	0.37	5.71668e-05	46.1266
rs7498665	16	28883241	0.6179	A	G	-0.02736	0.001632	1.139e-66	0.00288652	0.00189013	0.19	0.000348222	281.055
rs750090	4	152931436	0.6258	T	C	0.010848	0.001728	2.496e-10	0.00283256	0.00194664	0.12	4.88435e-05	39.4104
rs75011412	10	126616820	0.0512	T	C	-0.02544	0.00432	3.024e-09	0.00674426	0.0042134	0.19	4.29797e-05	34.6789
rs7512146	1	34283008	0.5272	T	G	-0.009312	0.001632	1.286e-08	-0.00202509	0.00183211	0.55	4.035e-05	32.557
rs75160483	1	156238735	0.0252	T	C	0.042912	0.005952	4.121e-13	-0.00742004	0.0058172	0.22	6.44198e-05	51.9793
rs752208	2	25455389	0.2151	A	G	0.018144	0.002304	8.499e-16	0.00379629	0.0022614	0.035	7.6857e-05	62.0155
rs7523668	1	42408159	0.4443	A	G	-0.01008	0.001632	7.242e-10	0.00204119	0.00185068	0.43	4.72798e-05	38.1487
rs7534091	1	118864616	0.7182	A	G	-0.01152	0.001728	6.65e-11	-0.00601312	0.00208405	0.0016	5.5082e-05	44.4443
rs7535528	1	2444414	0.3718	A	G	-0.014784	0.001728	1.575e-17	0.00320444	0.00190386	0.1	9.07137e-05	73.1973
rs75397901	6	50485961	0.9832	A	T	-0.053856	0.007296	1.478e-13	-0.00159758	0.00720118	0.71	6.75282e-05	54.4876
rs7541380	1	72421349	0.8898	T	C	0.013824	0.002496	4.519e-08	0.00478363	0.0028599	0.033	3.8017e-05	30.6745
rs7544205	1	156493074	0.6483	A	G	-0.010656	0.00192	2.191e-08	-0.00575813	0.00193065	0.0035	3.81755e-05	30.8024
rs7547843	1	174507529	0.07	A	G	-0.017856	0.003168	1.473e-08	0.00640722	0.0035226	0.1	3.93728e-05	31.7685
rs75582195	16	53843848	0.0304	A	G	0.043488	0.005376	4.482e-16	-0.0230441	0.00555553	9.5e-06	8.10963e-05	65.4364
rs7560871	2	145616899	0.0712	A	G	0.021024	0.003264	6.122e-11	0.0107619	0.00359426	0.0002	5.1419e-05	41.4887
rs7561278	2	48954905	0.7668	T	C	0.016224	0.002016	4.89e-16	0.00640494	0.0022286	0.002	8.02631e-05	64.764
rs756717	16	72996162	0.394	A	G	-0.012864	0.001632	2.383e-15	0.000946745	0.00191213	0.68	7.70006e-05	62.1313
rs7567655	2	28273595	0.9647	A	G	-0.023232	0.004128	2.194e-08	-0.00778877	0.00523756	0.12	3.92548e-05	31.6733
rs7569010	2	206084518	0.4285	C	G	0.009792	0.001632	2.687e-09	-0.00357688	0.00184655	0.043	4.46169e-05	35.9999
rs75692653	3	44706990	0.0229	A	G	0.034656	0.006048	1.25e-08	0.0038896	0.00604461	0.74	4.06941e-05	32.8346
rs7570446	2	193801010	0.5397	A	C	0.010656	0.001824	4.735e-09	-0.000871203	0.00183639	0.65	4.22996e-05	34.1301
rs7575118	2	182653725	0.1561	T	C	0.01344	0.002304	3.326e-09	0.00208624	0.00251889	0.57	4.21727e-05	34.0277
rs7580766	2	42939351	0.4145	A	G	-0.009024	0.001632	2.981e-08	0.00185204	0.00184251	0.47	3.78928e-05	30.5743
rs7588437	2	181575281	0.3664	A	G	-0.01584	0.001632	2.321e-22	0.00221084	0.00190643	0.19	0.000116744	94.2039
rs7590444	2	232721071	0.2239	T	C	0.010656	0.00192	2.147e-08	0.000614422	0.00212978	0.52	3.81755e-05	30.8024
rs75947329	10	131804843	0.9829	A	G	-0.040992	0.007392	3.431e-08	-0.0193358	0.00727637	0.0067	3.8113e-05	30.752
rs7599312	2	213413231	0.2737	A	G	-0.017472	0.001728	1.521e-23	0.00480052	0.00208232	0.024	0.000126695	102.234
rs7601895	2	55281901	0.6899	C	G	0.014592	0.001728	1.89e-16	-0.00550457	0.00198622	0.019	8.8373e-05	71.3085
rs76040172	21	46488959	0.054	A	G	-0.03312	0.004128	6.039e-16	0.00415982	0.00413037	0.3	7.97779e-05	64.3725
rs7607369	2	219279097	0.4076	A	G	0.011616	0.001536	8.202e-14	0.000820762	0.00184444	0.39	7.08787e-05	57.1913
rs76134593	13	90395288	0.0218	T	G	0.035328	0.006336	2.376e-08	0.00387945	0.00731127	0.73	3.85307e-05	31.089
rs761423	1	17301672	0.5412	T	C	0.01008	0.001632	6.512e-10	0.004314	0.00183783	0.017	4.72798e-05	38.1487
rs76209259	2	161536620	0.7802	T	C	0.01248	0.002208	1.23e-08	0.00914264	0.00219372	1.7e-05	3.9594e-05	31.947
rs7621025	3	136272246	0.2607	T	C	-0.017952	0.001824	7.536e-24	-0.00390252	0.00210483	0.017	0.000120044	96.8668
rs7630382	3	85111108	0.5255	T	C	0.01392	0.001632	5.305e-18	-0.00246855	0.00185331	0.12	9.01602e-05	72.7507
rs7631156	3	131751628	0.3091	A	G	0.02064	0.001728	3.329e-32	-0.0070549	0.00198047	6.9e-05	0.000176795	142.669
rs7640424	3	107820063	0.3106	T	C	-0.01296	0.001728	1.226e-14	-0.00180996	0.00199458	0.22	6.97121e-05	56.2499
rs76420714	14	35628729	0.9018	T	C	0.01824	0.003072	3.599e-09	-0.00738782	0.00311147	0.065	4.36922e-05	35.2538
rs76422167	12	89748240	0.0332	C	G	0.031776	0.00528	2.083e-09	0.0142857	0.00524657	0.0046	4.48877e-05	36.2184
rs7647242	3	82642734	0.3947	T	C	0.012384	0.001632	1.013e-13	-0.0059068	0.00189221	0.0024	7.13619e-05	57.5812
rs765248	3	13001931	0.4372	A	G	-0.010848	0.001632	4.552e-11	0.000822929	0.00184689	0.87	5.47584e-05	44.1833
rs765787	15	45500047	0.8266	A	G	0.013152	0.002208	1.798e-09	0.00508861	0.00256623	0.096	4.39726e-05	35.4801
rs765875	6	143185683	0.4689	T	C	-0.012672	0.001632	1.077e-14	0.00334175	0.00182995	0.055	7.47194e-05	60.2905
rs76594121	3	128189391	0.9547	T	G	0.027264	0.004512	1.642e-09	-0.0080597	0.00445421	0.059	4.52519e-05	36.5124
rs76638898	10	21099584	0.0234	A	G	-0.036096	0.00624	8.148e-09	-0.00843383	0.00615299	0.22	4.14712e-05	33.4617
rs7671291	4	45235743	0.9053	A	G	-0.019392	0.003168	6.458e-10	-0.00156705	0.00312191	0.58	4.64377e-05	37.4691
rs76752804	18	57875367	0.0203	A	G	0.045696	0.006912	4.854e-11	-0.0115949	0.00691674	0.065	5.41678e-05	43.7067
rs767943	6	23446691	0.2759	A	C	0.010464	0.001824	1.131e-08	0.00166968	0.00209562	0.52	4.07891e-05	32.9113
rs768023	6	108876002	0.6033	A	G	0.015456	0.001536	1.127e-22	0.00810019	0.00189327	2.6e-05	0.00012548	101.254
rs7685048	4	95027784	0.4742	T	C	-0.009696	0.001632	2.341e-09	-0.0171799	0.00185164	4.7e-22	4.37463e-05	35.2975
rs7685628	4	165310133	0.4014	A	T	0.009696	0.001632	6.145e-09	-0.00311609	0.0018983	0.07	4.37463e-05	35.2975
rs768840	14	73143457	0.4359	A	G	0.010464	0.001632	3.13e-10	0.000792051	0.00188587	0.99	5.09505e-05	41.1106
rs768917	3	117805617	0.681	T	C	-0.01104	0.002016	2.311e-08	-0.0015974	0.00199035	0.21	3.71669e-05	29.9886
rs76942203	11	116973247	0.0587	A	G	0.025248	0.003936	9.078e-11	-0.0127766	0.00399497	0.0026	5.09962e-05	41.1474
rs77045602	2	104670961	0.1133	A	G	-0.015936	0.00288	3.616e-08	0.00159427	0.00288692	0.56	3.79466e-05	30.6177
rs7710706	5	74343769	0.3859	A	G	-0.013344	0.001728	2.238e-15	0.000548568	0.00193204	0.93	7.39041e-05	59.6326
rs77111942	6	33833665	0.0288	A	G	-0.03168	0.005472	7.776e-09	-0.00693413	0.00577988	0.59	4.15409e-05	33.5179
rs7713317	5	95716722	0.7198	A	G	-0.015936	0.001728	1.959e-20	-0.000614376	0.00204828	0.62	0.0001054	85.0492
rs7714712	5	60732552	0.3678	A	C	-0.010752	0.001728	2.309e-10	-0.00366989	0.00192166	0.024	4.79828e-05	38.716
rs7715256	5	153537893	0.5644	T	G	-0.015168	0.001536	3.978e-22	0.0028697	0.00186644	0.072	0.000120847	97.5154
rs7720398	5	63961836	0.5288	T	C	-0.010752	0.001632	3.776e-11	-0.00260934	0.00184778	0.12	5.37936e-05	43.4047
rs7730004	5	43191033	0.6614	T	C	0.013344	0.001728	1.461e-14	-0.00189631	0.0019774	0.24	7.39041e-05	59.6326
rs7734385	5	158460212	0.4449	A	G	-0.009696	0.001536	6.084e-10	0.0022763	0.00186681	0.24	4.93852e-05	39.8476
rs77432547	13	86494817	0.7229	A	G	-0.01632	0.002016	1.44e-15	0.00292113	0.00205347	0.12	8.12157e-05	65.5327
rs7748777	6	41133806	0.4617	A	G	0.010272	0.001536	4.184e-11	0.000415941	0.00184349	0.64	5.54267e-05	44.7225
rs7751781	6	62275462	0.407	T	C	0.00912	0.001632	4.012e-08	-0.0015287	0.00186532	0.57	3.87033e-05	31.2283
rs7760082	6	21919387	0.6519	A	G	-0.011136	0.001728	7.492e-11	-0.00466856	0.00194723	0.014	5.14712e-05	41.5308
rs77688257	15	73634582	0.0706	A	G	-0.025536	0.003552	1.249e-12	0.0198253	0.00360613	1.1e-07	6.40542e-05	51.6843
rs7779296	7	6779270	0.7159	A	G	-0.009888	0.001728	4.59e-09	0.00195444	0.0020093	0.22	4.05815e-05	32.7437
rs77883185	8	85620323	0.0505	T	C	0.02544	0.004224	2.255e-09	-0.000940215	0.00417297	0.76	4.49555e-05	36.2732
rs779206	3	118023515	0.7218	A	G	-0.011712	0.001824	3.284e-10	0.00465901	0.00210516	0.034	5.10983e-05	41.2298
rs779850	5	43383398	0.1895	T	C	0.012192	0.002112	4.103e-09	-0.00734488	0.00232637	0.001	4.13009e-05	33.3243
rs7802342	7	137435925	0.7048	T	G	-0.011904	0.001824	6.233e-11	-0.00199082	0.00201125	0.24	5.27873e-05	42.5927
rs7805441	7	78121458	0.5432	T	C	0.011136	0.001632	8.874e-12	-0.00358142	0.00183314	0.12	5.77044e-05	46.5604
rs782226	1	72976932	0.1837	A	C	-0.010848	0.00192	2.379e-08	0.00642057	0.00217953	0.0057	3.95636e-05	31.9224
rs7826312	8	32400115	0.4319	T	C	-0.010464	0.001536	3.231e-11	-0.00218603	0.00189454	0.27	5.7518e-05	46.41
rs7828076	8	85523598	0.7592	A	G	0.013056	0.00192	8.719e-12	-0.00122435	0.00218111	0.9	5.73071e-05	46.2399
rs7828890	8	28635787	0.0995	A	G	-0.014592	0.002688	4.478e-08	-0.00252415	0.00319869	0.66	3.65234e-05	29.4693
rs78296744	12	122479308	0.2722	A	G	-0.012288	0.002016	2.568e-09	-0.00960839	0.00207912	1.5e-06	4.60444e-05	37.1518
rs78333469	16	69267880	0.0151	A	G	-0.043872	0.007776	1.974e-08	0.00598845	0.00765431	0.44	3.94513e-05	31.8318
rs78378788	11	89075754	0.9325	A	G	-0.020256	0.003648	3.812e-08	-0.00885543	0.00366995	0.023	3.82118e-05	30.8316
rs784944	4	52927229	0.2754	A	G	0.012384	0.001824	7.521e-12	0.00158842	0.0020884	0.44	5.71299e-05	46.0968
rs78648104	6	50683009	0.9154	T	C	0.026304	0.003264	1.288e-15	0.00187804	0.00326967	0.77	8.04867e-05	64.9445
rs78686130	8	4128311	0.3104	T	C	-0.011424	0.002016	1.173e-08	-0.00109286	0.00201114	0.72	3.97973e-05	32.111
rs7868665	9	36989746	0.6582	T	C	0.010176	0.001728	3.521e-09	-0.000656848	0.00192984	0.87	4.29797e-05	34.6789
rs7871866	9	131027982	0.1596	C	G	0.017184	0.002304	7.562e-14	-0.0038585	0.00258627	0.051	6.89397e-05	55.6266
rs7874154	9	27777012	0.5128	T	C	-0.012192	0.001632	6.939e-14	-0.00611886	0.00185889	0.0019	6.91664e-05	55.8096
rs78886584	1	16859325	0.5018	A	G	-0.010176	0.001824	3.437e-08	-0.00122219	0.00185277	0.5	3.85748e-05	31.1246
rs78914647	18	57828993	0.0133	C	G	0.044928	0.008256	4.513e-08	0.00518294	0.00825741	0.61	3.67024e-05	29.6138
rs7893571	10	16750129	0.6736	T	G	0.012	0.001728	5.832e-12	0.00129159	0.0019561	0.44	5.97675e-05	48.2252
rs7899106	10	87410904	0.9496	A	G	-0.031392	0.003552	1.719e-18	-0.00487713	0.00423442	0.21	9.67979e-05	78.1072
rs7903146	10	114758349	0.2787	T	C	-0.017088	0.001728	1.665e-23	-0.0112731	0.00202872	3.2e-08	0.000121188	97.7899
rs79113395	1	1590521	0.266	A	G	-0.0192	0.002112	2.033e-20	-0.00691252	0.00208279	0.00061	0.00010242	82.6444
rs7919	16	70514828	0.4511	A	C	-0.01488	0.001632	1.217e-19	-0.00170197	0.00189924	0.28	0.000103024	83.1313
rs7944782	11	130795698	0.5016	T	G	-0.013824	0.001632	3.61e-17	-0.00560892	0.00184947	0.00033	8.8921e-05	71.7507
rs7947143	11	64090422	0.1541	A	G	-0.0168	0.002208	8.128e-14	0.0134628	0.00248799	1.6e-07	7.17472e-05	57.8921
rs7950748	11	122762432	0.7406	A	T	-0.010368	0.00192	3.529e-08	0.00259035	0.00215031	0.15	3.614e-05	29.1599
rs7961979	12	121671261	0.1314	A	C	0.016992	0.002496	7.257e-12	-0.00303678	0.00277494	0.21	5.74369e-05	46.3446
rs79675564	2	211286896	0.0758	A	C	0.0192	0.003456	2.312e-08	-0.00259211	0.00341155	0.47	3.8252e-05	30.8641
rs7968390	12	118414697	0.6844	A	G	0.011136	0.001728	2.432e-10	0.00064276	0.00198372	0.7	5.14712e-05	41.5308
rs7975187	12	60964108	0.7712	A	G	-0.013152	0.002016	3.86e-11	-0.00141612	0.00225545	0.89	5.27467e-05	42.56
rs7975791	12	49413486	0.0469	T	C	-0.023904	0.004128	9.02e-09	0.0384841	0.00473493	2.7e-17	4.15585e-05	33.5321
rs79780963	10	104952499	0.0804	T	C	0.023424	0.00336	2.632e-12	-0.0165268	0.0034607	4.9e-07	6.02328e-05	48.6007
rs7979453	12	42090026	0.5339	A	T	-0.009984	0.001824	4.397e-08	-0.000818374	0.00184865	0.78	3.71329e-05	29.9611
rs7979863	12	123063467	0.3519	A	G	0.010944	0.001728	9.64e-11	0.0039919	0.0019331	0.041	4.97117e-05	40.111
rs7982447	13	54453811	0.8034	T	C	-0.013728	0.002016	1.049e-11	0.00140319	0.00229737	0.69	5.74678e-05	46.3695
rs79826614	7	158797847	0.0401	T	C	-0.025728	0.004704	3.81e-08	0.00579494	0.00465667	0.17	3.70747e-05	29.9141
rs7995015	13	54828961	0.3254	T	G	0.011616	0.001728	3.022e-11	0.00470934	0.001994	0.018	5.60038e-05	45.1882
rs7998796	13	81020036	0.6709	A	G	-0.009792	0.001728	1.686e-08	-0.0044715	0.00196924	0.0064	3.97973e-05	32.111
rs800896	8	116434764	0.7868	T	C	0.013728	0.002208	1.042e-09	0.00539506	0.00226114	0.018	4.79084e-05	38.6559
rs8022717	14	60111221	0.3491	A	G	-0.009504	0.001728	2.617e-08	0.00201949	0.00193296	0.35	3.74908e-05	30.2499
rs80236973	3	188001014	0.1314	T	C	-0.014976	0.002688	2.808e-08	0.000350751	0.0026972	0.85	3.84709e-05	31.0407
rs8024806	15	53473990	0.9368	T	C	0.024384	0.00336	6.727e-13	0.00292626	0.00392296	0.43	6.52708e-05	52.666
rs80273039	3	131747494	0.0485	T	C	-0.025152	0.004224	3.033e-09	0.00179163	0.00423313	0.5	4.39434e-05	35.4565
rs8030476	15	68046828	0.1	A	G	0.016992	0.002592	5.78e-11	0.0069076	0.00312769	0.076	5.32613e-05	42.9752
rs8033510	15	61445514	0.3636	T	C	0.010272	0.001728	1.728e-09	0.000823739	0.00193554	0.47	4.37945e-05	35.3363
rs8071182	17	55336155	0.1647	A	G	0.012	0.002112	1.264e-08	0.00272216	0.00246427	0.34	4.00104e-05	32.283
rs8075273	17	61728881	0.2878	A	C	-0.013152	0.001728	4.665e-14	0.00918	0.00207125	4.3e-06	7.17928e-05	57.9289
rs8081039	17	75995829	0.0605	T	C	0.02208	0.003552	6.018e-10	-0.0174267	0.00399513	2.1e-05	4.78903e-05	38.6412
rs8089514	18	69224478	0.3663	A	T	0.011904	0.001728	8.091e-12	-0.00323827	0.001947	0.062	5.88151e-05	47.4567
rs8092503	18	52479487	0.7693	A	G	-0.015552	0.001824	3.763e-17	-0.00699077	0.00221021	0.0012	9.00948e-05	72.6979
rs8097672	18	1839601	0.8545	A	T	-0.020064	0.002304	3.26e-18	-0.00228027	0.00264618	0.18	9.39821e-05	75.8349
rs8097783	18	58051294	0.0882	A	G	-0.03552	0.00288	4.434e-34	0.00923774	0.00357711	0.0081	0.000188493	152.111
rs811054	16	72251132	0.5333	T	C	0.01296	0.001536	2.357e-16	0.0025173	0.00190521	0.092	8.82277e-05	71.1912
rs8122855	20	25192049	0.3377	A	G	0.013152	0.001728	4.108e-14	0.00577379	0.0019654	0.004	7.17928e-05	57.9289
rs8123881	20	15819495	0.864	A	G	-0.016992	0.002304	1.051e-13	-0.0093069	0.00274502	0.00015	6.74079e-05	54.3905
rs8134638	21	40644170	0.6273	T	C	-0.012768	0.00192	1.574e-11	0.000409044	0.00192364	0.71	5.48069e-05	44.2224
rs816367	6	53995542	0.6491	C	G	-0.010272	0.001632	1.015e-09	-0.00106344	0.00189778	0.75	4.9098e-05	39.6158
rs8176786	11	20959394	0.056	T	C	0.020832	0.003744	3.47e-08	0.00362622	0.00425782	0.27	3.83698e-05	30.9592
rs8181823	13	65477940	0.2344	A	C	-0.012	0.00192	4.363e-10	0.000900801	0.00217305	0.92	4.84122e-05	39.0624
rs8192675	3	170724883	0.7113	T	C	-0.01488	0.001728	1.736e-18	-0.00278685	0.00203604	0.18	9.18955e-05	74.1511
rs823075	1	205774897	0.4198	T	C	-0.009216	0.001632	2.403e-08	0.00385952	0.0018594	0.039	3.95224e-05	31.8892
rs836525	7	6465909	0.1719	T	C	0.013248	0.002208	1.196e-09	-0.00702864	0.00249654	0.0011	4.46169e-05	35.9999
rs845084	10	125220036	0.2666	A	G	0.013056	0.001824	3.219e-12	-0.00443863	0.00211607	0.012	6.34978e-05	51.2353
rs849135	7	28196413	0.4845	A	G	0.010176	0.001536	4.735e-11	-0.00627278	0.00182147	0.0014	5.43956e-05	43.8905
rs860013	7	71568867	0.2861	T	C	0.010176	0.001824	2.683e-08	0.00197707	0.00203255	0.29	3.85748e-05	31.1246
rs868554	16	20050466	0.7725	C	G	-0.01776	0.00192	2.94e-20	-0.00351813	0.00218322	0.071	0.000106036	85.5623
rs879620	16	4015729	0.5966	T	C	0.021696	0.001632	8.449e-39	-0.0147482	0.00190844	2.6e-15	0.000218998	176.733
rs881301	8	38332318	0.5836	T	C	-0.010176	0.001632	7.545e-10	-0.00529034	0.00187466	0.019	4.81847e-05	38.8788
rs889398	16	69556715	0.4151	T	C	-0.01872	0.001536	3.234e-32	-0.00290092	0.00190956	0.17	0.000184062	148.535
rs891387	18	21103909	0.4951	T	C	0.019968	0.001632	9.256e-35	-0.00566939	0.00186001	0.0022	0.000185509	149.702
rs893006	11	64365796	0.7211	A	C	0.01392	0.001728	2.826e-16	-0.00551022	0.00205217	0.0042	8.04214e-05	64.8918
rs895330	19	4060707	0.806	C	G	0.018816	0.002112	1.588e-19	-0.0131035	0.00236475	1.7e-08	9.83648e-05	79.3717
rs896183	7	127831580	0.4102	A	G	0.009696	0.001632	1.487e-09	-0.00568231	0.00186643	0.00093	4.37463e-05	35.2975
rs900144	11	13294268	0.5784	T	C	0.014208	0.001632	1.526e-18	-0.000107655	0.00185685	0.94	9.39292e-05	75.7922
rs905938	1	154991389	0.7223	T	C	-0.013728	0.001824	1.711e-14	-0.000790453	0.00207141	0.74	7.02021e-05	56.6453
rs9077	1	202116238	0.2713	A	G	-0.013056	0.001824	2.972e-13	-0.000200061	0.00196226	0.78	6.34978e-05	51.2353
rs908867	11	27745764	0.1053	T	C	0.018336	0.002592	1.12e-12	-0.00401859	0.00307959	0.13	6.20195e-05	50.0424
rs925018	3	62713143	0.6665	C	G	-0.01248	0.001632	4.328e-14	0.00134546	0.00198886	0.47	7.24725e-05	58.4774
rs9257175	6	28746945	0.8141	C	G	0.013344	0.002016	1.054e-10	-0.00481398	0.00233455	0.057	5.42979e-05	43.8117
rs9270549	6	32560440	0.4629	A	G	0.010464	0.001824	1.845e-08	0.000288685	0.0019071	0.89	4.07891e-05	32.9113
rs9277992	6	33312455	0.1878	A	G	0.019584	0.0024	7.448e-17	-0.00768966	0.00235075	0.00076	8.25202e-05	66.5854
rs9289408	3	131606610	0.4729	T	C	-0.010848	0.001632	1.878e-11	-0.00323761	0.00185208	0.026	5.47584e-05	44.1833
rs9294260	6	83433228	0.4689	A	G	0.01344	0.001536	8.161e-18	-0.00305476	0.00184169	0.082	9.48835e-05	76.5623
rs9295448	6	19759587	0.7202	T	C	0.010368	0.001824	1.92e-08	-0.00485216	0.00205446	0.0051	4.00441e-05	32.3102
rs9297524	8	89637919	0.6874	T	C	0.010848	0.001728	5.488e-10	0.0114875	0.00202395	3.2e-08	4.88435e-05	39.4104
rs9298076	8	64315765	0.6054	T	C	-0.0096	0.001632	1.539e-09	0.00119024	0.00189362	0.24	4.28844e-05	34.602
rs9299	17	46669430	0.6447	T	C	0.011424	0.001728	1.869e-11	-0.00482347	0.00194342	0.018	5.41678e-05	43.7067
rs930295	2	50233352	0.1548	A	C	0.019968	0.002208	2.03e-19	0.00468002	0.0024754	0.042	0.000101354	81.7843
rs9304502	18	24498214	0.2097	A	G	-0.011136	0.002016	4.366e-08	0.00170582	0.00229281	0.39	3.78161e-05	30.5124
rs9319962	18	57864141	0.1006	T	G	-0.021216	0.002592	3.015e-16	0.000398013	0.00300193	0.74	8.30303e-05	66.9971
rs9320823	6	98429337	0.4118	T	C	-0.01584	0.001632	2.073e-21	0.000273177	0.00187148	0.67	0.000116744	94.2039
rs9327000	5	115709156	0.6735	A	C	0.010752	0.001728	5.222e-10	0.0024718	0.00199368	0.28	4.79828e-05	38.716
rs934515	2	79482643	0.1175	A	G	0.017376	0.002496	6.636e-12	0.00110429	0.00289076	0.7	6.00621e-05	48.4629
rs9349538	6	50357998	0.88	A	G	-0.019296	0.002592	3.904e-14	0.0021544	0.00278239	0.48	6.86832e-05	55.4196
rs9352	19	4442336	0.5349	T	C	0.00912	0.001632	2.242e-08	-0.00216753	0.00186027	0.19	3.87033e-05	31.2283
rs9356132	6	164102214	0.6976	T	C	-0.009504	0.001728	1.79e-08	0.0146031	0.00199061	1.9e-14	3.74908e-05	30.2499
rs9362662	6	90296588	0.4696	A	G	0.009888	0.001632	1.443e-09	0.00564992	0.00183792	0.00057	4.54959e-05	36.7093
rs936297	16	70725815	0.0975	T	C	-0.017856	0.00288	3.069e-10	-0.000861479	0.00323683	0.44	4.76407e-05	38.4399
rs9364687	6	163817911	0.4003	T	G	-0.009312	0.001536	3.033e-09	0.00355235	0.00186014	0.05	4.55512e-05	36.7538
rs9370410	6	55171842	0.7293	A	G	0.01008	0.001824	2.584e-08	0.000416315	0.00201899	0.75	3.78504e-05	30.5401
rs9376577	6	141426995	0.943	T	C	-0.021984	0.003936	2.796e-08	-0.00213123	0.00407568	0.6	3.86636e-05	31.1962
rs9378999	6	5979069	0.3501	T	C	-0.011136	0.00192	6.91e-09	-0.0052037	0.00193887	0.0062	4.16921e-05	33.6399
rs9387640	6	119508871	0.383	T	C	-0.01056	0.001632	8.383e-11	0.00156735	0.00190298	0.47	5.18897e-05	41.8684
rs9394312	6	35672330	0.4841	C	G	0.01104	0.001632	1.455e-11	0.00590206	0.00182918	0.00078	5.67138e-05	45.7611
rs9395747	6	51799902	0.709	T	G	-0.014304	0.001824	1.717e-15	-0.000358951	0.00201593	0.95	7.62163e-05	61.4985
rs9408879	9	118640119	0.3758	T	C	-0.0096	0.001728	1.039e-08	0.00107559	0.00189881	0.72	3.8252e-05	30.8641
rs942066	14	94031914	0.373	A	G	-0.019392	0.00192	2.356e-24	0.00268056	0.00193289	0.17	0.000126416	102.01
rs943466	6	33731787	0.2398	A	G	-0.014016	0.001824	1.387e-14	0.00438795	0.0021662	0.016	7.31783e-05	59.0469
rs944340	9	127060431	0.4162	T	C	0.010752	0.001632	5.662e-11	-0.0105455	0.00187391	3.2e-08	5.37936e-05	43.4047
rs9450537	6	87566319	0.3848	A	G	0.009792	0.001728	1.321e-08	-0.000164871	0.00188835	0.9	3.97973e-05	32.111
rs945211	1	32191798	0.6269	C	G	0.012192	0.001728	5.033e-13	-0.00756239	0.00188399	0.0001	6.16952e-05	49.7807
rs9463175	6	9510030	0.3293	T	C	-0.01104	0.001632	2.236e-11	0.00405471	0.00195072	0.044	5.67138e-05	45.7611
rs946824	1	243684019	0.1355	T	C	0.018912	0.0024	4.823e-15	0.00391477	0.00272577	0.14	7.69546e-05	62.0942
rs947088	20	17171373	0.7351	T	G	0.012096	0.001824	3.508e-11	-0.00437682	0.00206503	0.053	5.45037e-05	43.9777
rs9478671	6	155987825	0.7945	A	G	-0.011232	0.002016	2.387e-08	-0.0068092	0.00224931	0.0052	3.84709e-05	31.0407
rs9482585	6	98773048	0.1285	A	G	0.017088	0.002496	8.514e-12	0.00539774	0.00284108	0.17	5.80877e-05	46.8697
rs9512646	13	27930948	0.7779	T	C	0.01296	0.00192	2.516e-11	0.00212929	0.00221094	0.43	5.64675e-05	45.5624
rs9514131	13	104090848	0.1289	T	G	-0.01488	0.002496	2.915e-09	0.00371613	0.00283178	0.073	4.40467e-05	35.5399
rs9522177	13	111952240	0.578	T	C	0.009696	0.001632	3.097e-09	-0.000815111	0.0018742	0.91	4.37463e-05	35.2975
rs9527455	13	56465597	0.2325	A	C	-0.011616	0.00192	1.845e-09	0.00613052	0.00217403	0.0078	4.53635e-05	36.6024
rs9527958	13	59841918	0.6515	A	G	-0.009792	0.001728	1.797e-08	-0.00670091	0.00195657	0.00052	3.97973e-05	32.111
rs9531786	13	85983968	0.3715	C	G	-0.010656	0.001728	4.111e-10	0.0069155	0.0019364	0.0004	4.71299e-05	38.0277
rs9538141	13	59178258	0.5223	A	G	0.014784	0.001632	3.06e-19	-0.0059651	0.00186751	0.00095	0.000101699	82.0621
rs954018	18	42598463	0.2895	A	G	-0.012192	0.001728	3.57e-13	0.00829491	0.00202662	8.7e-05	6.16952e-05	49.7807
rs9540493	13	66205704	0.458	A	G	0.012384	0.001632	7.847e-15	0.00371105	0.00187078	0.089	7.13619e-05	57.5812
rs9544930	13	36236428	0.1399	A	G	-0.013056	0.002304	2.176e-08	0.00478241	0.00261976	0.09	3.97973e-05	32.111
rs9559022	13	108013654	0.8156	A	G	-0.011616	0.002112	4.863e-08	-0.0052105	0.00244919	0.078	3.74908e-05	30.2499
rs9569808	13	58631525	0.7558	A	G	0.01872	0.00192	2.124e-22	-0.000391148	0.00221178	0.85	0.000117808	95.0623
rs9571687	13	67472713	0.3404	A	C	-0.011712	0.001728	1.528e-11	0.00192516	0.00197519	0.26	5.69332e-05	45.9382
rs9595908	13	33184288	0.6427	T	C	0.014784	0.001632	3.734e-20	0.011331	0.00192141	5.7e-11	0.000101699	82.0621
rs9599088	13	66768056	0.5663	T	C	-0.01008	0.001824	4.85e-08	-0.000549221	0.00187453	0.68	3.78504e-05	30.5401
rs9603697	13	40783323	0.3184	T	C	0.012864	0.001728	1.689e-13	-0.00397514	0.0019768	0.024	6.86832e-05	55.4196
rs961498	12	107713511	0.497	C	G	0.010464	0.001824	1.433e-08	-0.00229344	0.00186078	0.098	4.07891e-05	32.9113
rs9615723	22	48386670	0.5479	T	C	-0.011328	0.001824	1.254e-09	0.00178997	0.00189938	0.48	4.78026e-05	38.5705
rs961917	20	8308190	0.7244	C	G	0.010272	0.001824	1.512e-08	0.00364092	0.0021022	0.084	3.9306e-05	31.7146
rs9637498	3	76674928	0.389	A	G	0.009504	0.001632	1.065e-08	-0.000683778	0.00188473	0.88	4.2031e-05	33.9134
rs9671540	14	41268319	0.9166	T	C	-0.020256	0.00336	1.822e-09	0.00158491	0.00341034	0.93	4.50428e-05	36.3436
rs9673839	16	76895693	0.5128	A	G	-0.011616	0.001824	2.627e-10	-0.000403934	0.00186057	0.71	5.02641e-05	40.5567
rs9675376	18	57969244	0.2911	A	G	0.033504	0.001728	4.148e-83	-0.0121273	0.00206592	1.8e-08	0.000465714	375.928
rs9688431	6	73922654	0.9305	T	C	0.020352	0.003264	3.622e-10	-0.00589357	0.00394065	0.12	4.81847e-05	38.8788
rs970433	9	11859691	0.6302	T	G	0.013248	0.001728	5.91e-15	0.00279076	0.00190937	0.13	7.28446e-05	58.7776
rs972283	7	130466854	0.4705	A	G	0.008544	0.001536	4.237e-08	0.00502342	0.00182191	0.011	3.83477e-05	30.9413
rs972540	2	207244783	0.7224	A	G	-0.012576	0.001728	3.828e-13	-0.00326338	0.00204148	0.23	6.56425e-05	52.9659
rs9784046	2	651641	0.1337	A	C	0.018336	0.002208	2.693e-17	-0.00599413	0.00254789	0.012	8.54653e-05	68.962
rs9787495	10	103206115	0.425	A	G	-0.009024	0.001632	3.81e-08	0.00366321	0.00186528	0.085	3.78928e-05	30.5743
rs979580	4	45127762	0.0606	T	G	-0.019296	0.003552	3.716e-08	-0.00247629	0.0039926	0.67	3.65754e-05	29.5112
rs9805893	14	40105994	0.7978	A	C	-0.01488	0.0024	8.978e-10	-0.00171862	0.0025519	0.46	4.76407e-05	38.4399
rs9808302	2	236854450	0.5278	A	G	-0.011136	0.001824	9.052e-10	0.00346943	0.00183622	0.032	4.6196e-05	37.2741
rs9816029	3	41311362	0.3443	C	G	0.010272	0.001728	2.632e-09	-0.0113251	0.0019422	1.8e-09	4.37945e-05	35.3363
rs9816226	3	185834499	0.1755	A	T	-0.03024	0.002016	1.447e-50	0.000741019	0.00238032	0.64	0.00027879	224.999
rs9818122	3	85861064	0.7933	T	C	-0.021888	0.00192	3.966e-30	-0.00397785	0.00227915	0.029	0.000161048	129.96
rs9818870	3	138122122	0.1545	T	C	-0.013152	0.002112	1.14e-09	0.00727607	0.00253509	0.0016	4.80608e-05	38.7788
rs9826775	3	156295341	0.8513	A	G	0.01488	0.002304	6.614e-11	-0.0067442	0.00257841	0.0008	5.16933e-05	41.71
rs987071	2	236786086	0.7662	T	C	-0.012096	0.00192	7.91e-10	0.0105652	0.00219938	4e-06	4.91899e-05	39.6899
rs9910424	17	55799993	0.513	T	C	-0.008832	0.001536	1.439e-08	0.00240263	0.00184603	0.26	4.09764e-05	33.0624
rs991191	1	62521305	0.5975	T	C	0.012384	0.001632	1.146e-13	0.00197326	0.00188305	0.23	7.13619e-05	57.5812
rs9921416	16	54244754	0.4385	T	C	-0.009216	0.001632	3.691e-08	-0.00755335	0.00187535	3.6e-05	3.95224e-05	31.8892
rs9925273	16	375900	0.8193	A	G	0.012384	0.002112	8.296e-09	0.0118485	0.00240022	3.4e-07	4.26119e-05	34.3821
rs9935222	16	31523926	0.3377	A	C	0.009216	0.001632	1.745e-08	-0.00193538	0.0019326	0.15	3.95224e-05	31.8892
rs9937053	16	53799507	0.4372	A	G	0.069216	0.001536	0	-0.0194778	0.00187306	2e-26	0.00251047	2030.62
rs9947301	18	57869590	0.0728	T	C	-0.031488	0.002976	4.669e-26	0.0127821	0.00365711	0.0016	0.000138733	111.95
rs995258	1	97431052	0.5607	A	C	0.013536	0.001632	1.304e-16	0.00667017	0.0018414	0.00071	8.52549e-05	68.7922
rs9964756	18	50441817	0.1014	T	G	-0.015168	0.002592	4.349e-09	2.68378e-05	0.00297997	0.74	4.24408e-05	34.2441
rs9965170	18	44788274	0.4346	A	G	-0.01008	0.001632	1.016e-09	-0.00234019	0.0018804	0.14	4.72798e-05	38.1487
F-statistic was calculated using the following formulas: F=(n-2)*R^2 ⁄(1-R^2) and R^2=2×β^2×MAF×(1-MAF)/(2×β^2×MAF×(1-MAF)+2×se(β)^2×n×MAF×(1-MAF)), where F represents F-statistic, R^2 represents the phenotypic variance explained by a genetic instrument, n is the sample size, β is the estimated genetic association of SNP with the exposure, se(β) is the standard error of effect size, MAF is the mi…

## Sheet: S3
Table S3. Cochran’s Q for the genetically predicted effects of BMI on eBMD.
Exposure	Outcome	method	Q	Q_df	Q_pval
BMI	eBMD	Inverse variance weighted	10340.6	1423	0
		MR-Egger	10326	1422	0
BMI, body mass index; eBMD, estimated bone mineral density.

## Sheet: S4
Table S4. Characteristics of index SNPs in each cluster obtained from MR-Clust analysis.
SNP	Chr	Position	Probability	θ(cluster)	θ	se(θ)	β(BMI)	β(eBMD)	se(BMI)	se(eBMD)	Linear closest genes
cluster 1
rs10491182	17	46120767	0.827	1.684	1.40811	0.187862	0.0192	0.0270358	0.002976	0.00360696	NFE2L1, RP5-890E16.2
rs10773049	12	124506631	0.965	1.684	1.49885	0.174463	-0.010848	-0.0162595	0.001632	0.00189257	FAM101A
rs10896012	11	65278461	0.986	1.684	1.65131	0.143667	-0.015552	-0.0256812	0.002016	0.00223431	MALAT1, SNRPGP19
rs10992867	9	96461013	0.963	1.684	1.88673	0.137146	0.015552	0.0293425	0.001824	0.00213289
rs12821008	12	49474605	0.974	1.684	1.54813	0.181452	0.010368	0.016051	0.001632	0.00188129
rs400277	5	108675737	0.851	1.684	1.44594	0.20619	-0.009312	-0.0134646	0.001632	0.00192004	PJA2
rs4319473	11	46702691	0.969	1.684	1.89016	0.189197	0.013344	0.0252223	0.002112	0.00252464	ARHGAP1
rs4372836	2	28973883	0.983	1.684	1.74988	0.165485	0.012	0.0209985	0.001632	0.00198582	PPP1CB
rs62262463	3	48961019	0.985	1.684	1.70667	0.154446	-0.020736	-0.0353895	0.003072	0.00320259	ARIH2, ARIH2OS
rs6577584	1	6715390	0.968	1.684	1.50395	0.170684	-0.011328	-0.0170367	0.001728	0.00193351	DNAJC11
rs7180542	15	66040030	0.958	1.684	1.95104	0.213948	-0.01152	-0.022476	0.002112	0.00246468	DENND4A, RAB11A
rs7217226	17	2136065	0.888	1.684	1.99331	0.147048	-0.013152	-0.026216	0.001632	0.00193397	SMG6, AL450226.2
rs7975791	12	49413486	0.977	1.684	1.60994	0.198081	-0.023904	-0.0384841	0.004128	0.00473493	KMT2D, PRKAG1, RP11-386G11.5
cluster 2
rs1004807	3	53140603	0.994	0.824	0.924893	0.161799	-0.013056	-0.0120754	0.001824	0.00211245	RFT1
rs10228276	7	27247279	0.81	0.824	1.26054	0.177289	-0.013248	-0.0166996	0.002112	0.00234873	HOTTIP
rs10438243	14	104345822	0.965	0.824	1.16098	0.203743	0.009216	0.0106996	0.001632	0.0018777	CTD-2134A5.4, CTD-2134A5.3
rs10792006	11	68722306	0.994	0.824	1.03364	0.157087	0.011808	0.0122052	0.001824	0.00185488
rs10819190	9	129408513	0.969	0.824	0.892322	0.183298	0.010368	0.00925159	0.001728	0.00190043	LMX1B, RP11-123K19.2
rs112566467	1	39562627	0.897	0.824	0.67774	0.127501	0.017664	0.0119716	0.002304	0.00225218	MACF1
rs1126930	12	49399132	0.917	0.824	1.21194	0.151479	0.032736	0.039674	0.005088	0.00495882	PRKAG1, RP11-386G11.5
rs11713193	3	49924424	0.998	0.824	0.766247	0.0782309	0.023616	0.0180957	0.001632	0.0018475	MST1R
rs117440602	9	96582776	0.991	0.824	1.07747	0.150552	0.032736	0.0352719	0.004992	0.00492847	MIR4291
rs117632017	15	52260107	0.979	0.824	0.76353	0.138932	0.035712	0.0272672	0.004992	0.00496154	LEO1, MAPK6
rs12124523	1	72621463	0.928	0.824	0.852951	0.189789	0.015552	0.0132651	0.002592	0.0029516	NEGR1
rs12210292	6	44925293	0.99	0.824	1.02766	0.187451	0.011232	0.0115427	0.00192	0.00210545	SUPT3H
rs12413409	10	104719096	0.895	0.824	0.691253	0.134877	0.025632	0.0177182	0.002784	0.00345716	CNNM2
rs12628891	22	38317137	0.816	0.824	0.759823	0.181012	-0.01104	-0.00838845	0.001824	0.00199837	MICALL1
rs12633819	3	66448307	0.924	0.824	0.932863	0.214789	-0.00912	-0.00850771	0.001632	0.00195888	LRIG1
rs1318241	11	77930792	0.963	0.824	1.01546	0.215827	-0.011808	-0.0119906	0.002112	0.00254849	GAB2
rs13232975	7	93205690	0.935	0.824	0.811046	0.173753	-0.033504	-0.0271733	0.005952	0.00582143	CALCR
rs1383592	8	106430676	0.903	0.824	0.853089	0.197235	0.011712	0.00999138	0.002016	0.00231002	ZFPM2, RP11-127H5.1
rs16982345	19	18500722	0.858	0.824	0.799362	0.189183	0.011328	0.00905517	0.00192	0.00214307	GDF15, LRRC25, MIR3189
rs17681708	17	9792872	0.968	0.824	0.934146	0.19491	-0.01008	-0.00941619	0.001728	0.00196469	GLP2R
rs2077869	8	8967434	0.976	0.824	1.15175	0.183662	0.010368	0.0119413	0.001728	0.00190421	ERI1
rs2155645	11	112912947	0.863	0.824	0.815899	0.194203	-0.010944	-0.0089292	0.001824	0.00212536	NCAM1
rs2229768	6	26104280	0.992	0.824	1.06979	0.166457	0.012864	0.0137618	0.001824	0.0021413	HIST1H1T, HIST1H4C
rs2517827	6	29832846	0.955	0.824	1.1812	0.150245	0.013152	0.0155352	0.002016	0.00197602
rs2579106	12	90628230	0.994	0.824	0.976034	0.168255	-0.012576	-0.0122746	0.00192	0.00211597
rs2587614	18	39105924	0.82	0.824	0.814369	0.20273	-0.013536	-0.0110233	0.0024	0.00274415	RP11-142I20.1
rs2710323	3	52815905	0.813	0.824	0.732178	0.168943	-0.013536	-0.00991076	0.001536	0.00228681	ITIH1
rs2952177	8	10141443	0.964	0.824	1.17539	0.182646	0.01824	0.0214392	0.003264	0.00333147	MSRA
rs3808434	8	116559435	0.994	0.824	0.963243	0.168898	0.01104	0.0106342	0.001536	0.00186463	TRPS1
rs3809046	11	119018766	0.93	0.824	0.893607	0.201264	-0.017472	-0.0156131	0.003072	0.00351648	ABCG4
rs3820667	1	109968410	0.807	0.824	0.80455	0.201429	0.00912	0.0073375	0.001536	0.00183703	PSMA5
rs3853474	5	141816555	0.956	0.824	0.946266	0.204534	-0.009312	-0.00881163	0.001632	0.00190462	AC005592.2
rs386841	5	153366603	0.867	0.824	0.775953	0.177948	-0.010752	-0.00834305	0.001728	0.0019133	FAM114A2
rs4276913	1	155131673	0.977	0.824	1.12831	0.201967	0.009216	0.0103985	0.001632	0.00186133
rs4308812	9	124613278	0.824	0.824	0.763871	0.181323	0.010272	0.00784648	0.001728	0.00186255	TTLL11
rs459552	5	112176756	0.992	0.824	1.06065	0.171745	-0.012768	-0.0135424	0.001824	0.00219284	APC
rs4655141	1	23312025	0.853	0.824	0.70451	0.148801	-0.016608	-0.0117005	0.002112	0.00247129
rs4712089	6	54970880	0.894	0.824	0.865136	0.203606	0.009216	0.00797309	0.001632	0.00187643
rs4712972	6	25772047	0.972	0.824	0.934188	0.191952	0.013344	0.0124658	0.002208	0.00256141	SLC17A4
rs4840923	8	8179649	0.993	0.824	1.04752	0.172355	-0.011904	-0.0124697	0.002016	0.00205171	SGK223
rs4841280	8	9956552	0.807	0.824	0.684138	0.144969	-0.015168	-0.010377	0.00192	0.00219889	MSRA
rs4880341	10	133992689	0.991	0.824	0.839439	0.149706	-0.01248	-0.0104762	0.001632	0.00186833	JAKMIP3, RP11-140A10.3
rs4911382	20	32553095	0.992	0.824	0.863944	0.154581	0.012192	0.0105332	0.001632	0.00188465	PIGPP3
rs4969472	17	79976425	0.975	0.824	0.940349	0.191282	-0.009792	-0.0092079	0.001728	0.00187303	LRRC45, STRA13, ASPSCR1
rs4970712	1	92993547	0.994	0.824	1.00434	0.167448	0.01344	0.0134983	0.00192	0.0022505	EVI5
rs56183247	8	10764512	0.992	0.824	0.914391	0.164508	-0.022848	-0.020892	0.00384	0.00375867	XKR6
rs61004096	8	11656924	0.993	0.824	1.05068	0.169145	-0.014016	-0.0147263	0.0024	0.00237074	FDFT1, RP11-297N6.4
rs6556301	5	176527577	0.981	0.824	0.905034	0.177488	-0.010848	-0.00981781	0.001632	0.00192539	FGFR4
rs6578412	11	1482582	0.879	0.824	0.771302	0.173576	0.02304	0.0177708	0.004032	0.00399918	BRSK2
rs684214	17	40696915	0.967	0.824	1.17043	0.181421	0.011328	0.0132586	0.002016	0.00205514	NAGLU, HSD17B1, HSD17B1P1
rs71326918	3	50174844	0.987	0.824	0.763175	0.132468	-0.022368	-0.0170707	0.00288	0.00296304	RP11-493K19.3
rs7133378	12	124409502	0.987	0.824	1.11179	0.163026	0.012192	0.013555	0.001632	0.00198761	DNAH10, DNAH10OS, CCDC92, RP11-380L11.4
rs77688257	15	73634582	0.982	0.824	0.776367	0.141217	-0.025536	-0.0198253	0.003552	0.00360613	HCN4, RP11-272D12.1
rs7947143	11	64090422	0.983	0.824	0.801357	0.148095	-0.0168	-0.0134628	0.002208	0.00248799	PRDX5, AP003774.1, TRMT112
rs79780963	10	104952499	0.862	0.824	0.70555	0.147742	0.023424	0.0165268	0.00336	0.0034607	NT5C2
rs8081039	17	75995829	0.878	0.824	0.789253	0.180939	0.02208	0.0174267	0.003552	0.00399513	TNRC6C
rs879620	16	4015729	0.994	0.824	0.679766	0.0879628	0.021696	0.0147482	0.001632	0.00190844	ADCY9
rs9297524	8	89637919	0.99	0.824	1.05895	0.186574	0.010848	0.0114875	0.001728	0.00202395	RP11-586K2.1
rs944340	9	127060431	0.993	0.824	0.980794	0.174285	0.010752	0.0105455	0.001632	0.00187391	NEK6
rs9595908	13	33184288	0.99	0.824	0.766437	0.129966	0.014784	0.011331	0.001632	0.00192141	PDS5B
rs9816029	3	41311362	0.986	0.824	1.10252	0.189077	0.010272	0.0113251	0.001728	0.0019422	ULK4
rs987071	2	236786086	0.963	0.824	0.873446	0.181827	-0.012096	-0.0105652	0.00192	0.00219938	AGAP1, TMSB10P1
rs9925273	16	375900	0.976	0.824	0.956759	0.193816	0.012384	0.0118485	0.002112	0.00240022	AXIN1
cluster 3
rs1000940	17	5283252	0.97	0.287	0.453052	0.13822	-0.014592	-0.00661094	0.001728	0.00201691	RABEP1, NUP88
rs10146527	14	79499850	0.815	0.287	0.31174	0.158607	0.012096	0.00377081	0.001632	0.00191851	NRXN3
rs10153797	2	619653	0.946	0.287	0.394755	0.141706	0.016416	0.00648029	0.002016	0.00232624
rs10185541	2	499000	0.916	0.287	0.363728	0.145094	0.024672	0.0089739	0.003648	0.00357975
rs10197031	2	105454590	0.979	0.287	0.444444	0.131026	-0.015456	-0.00686933	0.001824	0.00202514	LINC01158
rs10460960	3	42308735	0.948	0.287	0.50598	0.140095	0.020736	0.010492	0.0024	0.002905	CCK
rs10511084	3	85570561	0.938	0.287	0.403995	0.147674	-0.01296	-0.00523578	0.001728	0.00191386	CADM2
rs10761785	10	65318766	0.864	0.287	0.316635	0.144729	-0.012768	-0.0040428	0.001536	0.0018479	REEP3
rs10772055	12	33379440	0.829	0.287	0.466054	0.202386	-0.014112	-0.00657695	0.002208	0.00285607
rs10835197	11	27607543	0.998	0.287	0.337067	0.0830798	0.026304	0.0088662	0.001824	0.00218533	RP11-587D21.1, BDNF-AS
rs10840606	11	2234690	0.868	0.287	0.397486	0.173664	-0.014016	-0.00557117	0.002208	0.00243407
rs10850777	12	117596788	0.803	0.287	0.347037	0.179922	0.010368	0.00359808	0.001632	0.00186543	FBXO21
rs10892873	11	122535333	0.87	0.287	0.382346	0.168626	0.011328	0.00433121	0.001728	0.00191019	UBASH3B
rs10938397	4	45182527	0.999	0.287	0.267838	0.0603277	-0.030912	-0.0082794	0.001536	0.00186485
rs10942474	5	86164433	0.834	0.287	0.362781	0.174763	0.010656	0.00386579	0.001824	0.00186227
rs10965780	9	23341715	0.872	0.287	0.453569	0.183698	-0.010272	-0.00465906	0.001632	0.00188695
rs11057354	12	124267638	0.854	0.287	0.47007	0.19221	-0.01536	-0.00722027	0.002496	0.00295235	DNAH10
rs11060180	12	123303586	0.866	0.287	0.350255	0.158557	0.011808	0.00413581	0.001728	0.00187224	CCDC62
rs11076022	16	54150978	0.867	0.287	0.417959	0.179591	0.010464	0.00437352	0.001536	0.00187924	FTO, AC007347.1
rs11080090	17	27502029	0.852	0.287	0.460666	0.192338	-0.013248	-0.0061029	0.002208	0.0025481	MYO18A
rs11083167	18	23793150	0.854	0.287	0.396596	0.178653	-0.010464	-0.00414998	0.001824	0.00186942
rs11128058	3	88733287	0.835	0.287	0.309608	0.15099	0.012288	0.00380446	0.001824	0.00185537
rs111311129	2	710112	0.982	0.287	0.323961	0.100904	0.03888	0.0125956	0.003936	0.00392313
rs11170468	12	39430048	0.892	0.287	0.447478	0.174877	0.01248	0.00558453	0.001824	0.00218247
rs11185111	1	107962328	0.848	0.287	0.352842	0.16581	-0.012192	-0.00430185	0.001824	0.00202156	NTNG1
rs11525873	7	138817193	0.955	0.287	0.396055	0.137539	0.022272	0.00882094	0.003072	0.00306327	TTC26
rs11538	22	18220831	0.869	0.287	0.459065	0.185232	-0.013248	-0.00608169	0.002208	0.00245396	BID
rs11577094	1	38026600	0.871	0.287	0.451423	0.183687	0.017856	0.00806061	0.00288	0.00327991	DNALI1, RP3-423B22.5
rs11638950	15	98301367	0.809	0.287	0.563658	0.185569	0.010272	0.00578989	0.001632	0.00190616	LINC00923
rs117085301	18	57926294	0.892	0.287	0.447299	0.174917	-0.025248	-0.0112934	0.004512	0.00441631
rs11721181	3	34725482	0.819	0.287	0.428405	0.200313	0.009408	0.00403043	0.001632	0.00188454
rs11754747	6	141494602	0.87	0.287	0.419041	0.17872	0.011808	0.00494804	0.001824	0.00211032
rs11781222	8	23389571	0.912	0.287	0.464757	0.168114	0.016032	0.00745098	0.002304	0.00269521	SLC25A37
rs11862351	16	4903583	0.877	0.287	0.523348	0.173716	0.013056	0.00683283	0.002208	0.00226804	UBN1
rs1187352	9	87293457	0.824	0.287	0.339771	0.169058	-0.01152	-0.00391416	0.001728	0.00194755	NTRK2
rs11902450	2	12845368	0.867	0.287	0.481005	0.186893	0.016032	0.00771147	0.002592	0.00299627
rs12035149	1	107885018	0.836	0.287	0.363978	0.174372	-0.012864	-0.00468221	0.002016	0.00224312	NTNG1
rs12130426	1	96603035	0.934	0.287	0.463187	0.157707	0.011808	0.00546931	0.001632	0.00186221
rs12197759	6	34475822	0.809	0.287	0.295056	0.151969	0.013728	0.00405053	0.00192	0.00208623	PACSIN1
rs12209887	6	101156806	0.899	0.287	0.419984	0.167697	0.010944	0.0045963	0.001632	0.00183528	ASCC3
rs12238336	9	29716655	0.825	0.287	0.328732	0.16339	-0.011616	-0.00381855	0.001632	0.00189794
rs12331633	4	30832319	0.909	0.287	0.478844	0.168802	-0.010944	-0.00524047	0.001632	0.00184737	PCDH7
rs12380880	9	88912765	0.822	0.287	0.457316	0.204256	-0.010944	-0.00500487	0.00192	0.00223538	ZCCHC6
rs12429545	13	54102206	0.952	0.287	0.264097	0.0927563	0.030048	0.00793558	0.002304	0.00278714
rs12446632	16	19935389	0.999	0.287	0.436951	0.0780713	-0.033888	-0.0148074	0.002304	0.00264568
rs12476772	2	60203917	0.833	0.287	0.341345	0.166289	0.011712	0.00399783	0.001728	0.00194758	RP11-444A22.1
rs12520006	5	87100609	0.842	0.287	0.371758	0.175039	-0.018432	-0.00685224	0.002976	0.00322631
rs12546331	8	87505968	0.881	0.287	0.441563	0.178602	0.010368	0.00457813	0.001632	0.00185175	CPNE3, RMDN1
rs12566985	1	75002193	0.988	0.287	0.503954	0.0991559	-0.018624	-0.00938564	0.001536	0.00184668	TNNI3K
rs1260326	2	27730940	0.878	0.287	0.468033	0.182231	-0.010272	-0.00480764	0.001632	0.00187188	GCKR
rs1263627	2	207977253	0.896	0.287	0.492716	0.173691	-0.01248	-0.0061491	0.00192	0.00216766	KLF7, MIR2355
rs12666574	7	26526960	0.831	0.287	0.466035	0.20167	0.009696	0.00451868	0.001728	0.00195539	AC004540.5
rs12669252	7	93234426	0.869	0.287	0.404272	0.175162	-0.01824	-0.00737392	0.00288	0.00319496	GNGT1
rs12675063	8	132879047	0.856	0.287	0.497458	0.190899	-0.015168	-0.00754545	0.0024	0.00289556
rs12681744	8	77174390	0.866	0.287	0.252492	0.11049	-0.0168	-0.00424187	0.001632	0.00185624	RNU2-54P
rs12788343	11	131452912	0.854	0.287	0.285036	0.132411	-0.014112	-0.00402243	0.001824	0.00186859	NTM
rs12868881	13	112218924	0.815	0.287	0.280784	0.141848	0.013248	0.00371982	0.001632	0.0018792
rs12885454	14	29736838	0.955	0.287	0.31508	0.112217	-0.01728	-0.00544459	0.001632	0.00193911	RP11-562L8.1
rs12899905	15	47142090	0.811	0.287	0.557707	0.192176	-0.010848	-0.00605001	0.001728	0.00208473
rs12912380	15	47947291	0.841	0.287	0.543825	0.182342	-0.016416	-0.00892743	0.002592	0.00299332	SEMA6D
rs12921970	16	53865226	0.95	0.287	0.314362	0.114188	-0.018432	-0.00579432	0.00192	0.00210471	FTO
rs12928335	16	53614746	0.832	0.287	0.290378	0.141804	-0.023712	-0.00688544	0.002976	0.00336245
rs12981080	19	46117532	0.818	0.287	0.564638	0.172819	-0.025824	-0.0145812	0.004416	0.00446288	EML2
rs13021737	2	632348	1	0.287	0.270055	0.043732	-0.055488	-0.0149848	0.002016	0.0024266
rs13033310	2	133523605	0.867	0.287	0.333305	0.151149	0.014016	0.0046716	0.002112	0.00211851	NCKAP5
rs13078509	3	70881429	0.851	0.287	0.533838	0.183088	0.03312	0.0176807	0.005472	0.00606387
rs13240600	7	99064466	0.935	0.287	0.511228	0.146139	0.01728	0.00883402	0.002112	0.00252529	ATP5J2, PTCD1
rs13263601	8	14095900	0.935	0.287	0.369445	0.139406	-0.01392	-0.00514268	0.001728	0.00194053	SGCZ
rs13333228	16	53793798	0.994	0.287	0.295012	0.0808511	-0.024768	-0.00730686	0.001728	0.00200252	FTO
rs13419066	2	208161390	0.866	0.287	0.435363	0.183483	0.011136	0.0048482	0.001824	0.00204327	AC007879.5
rs1355459	6	23871700	0.834	0.287	0.548354	0.183237	0.010752	0.0058959	0.001728	0.00197016
rs1400759	11	110965115	0.801	0.287	0.396938	0.199297	-0.009696	-0.00384871	0.001728	0.00193238	RP11-89C3.4, RP11-89C3.3
rs1411431	9	16728721	0.827	0.287	0.24509	0.115777	0.021984	0.00538805	0.002496	0.00254524	BNC2, RP11-62F24.2
rs142592509	15	73782922	0.931	0.287	0.460596	0.159072	-0.021792	-0.0100373	0.003456	0.0034665	C15orf60
rs1454687	3	94038085	0.924	0.287	0.268838	0.103943	0.01776	0.00477456	0.001632	0.00184603
rs148636479	4	164359678	0.839	0.287	0.328144	0.158395	0.037056	0.0121597	0.005952	0.00586949
rs1501673	5	87963600	0.991	0.287	0.34683	0.0990441	0.027744	0.00962245	0.0024	0.00274788	LINC00461
rs1559677	15	47738063	0.877	0.287	0.526942	0.171809	-0.01104	-0.00581744	0.001536	0.00189677	SEMA6D
rs1658820	8	4288577	0.812	0.287	0.335641	0.171222	0.012672	0.00425324	0.00192	0.00216973	CSMD1
rs16823404	3	114652462	0.813	0.287	0.443361	0.205683	-0.016128	-0.00715052	0.00288	0.00331726	ZBTB20, YBX1P3
rs16851483	3	141275436	0.93	0.287	0.286829	0.110061	0.033792	0.00969254	0.003264	0.00371918	RASA2
rs17122844	20	33452600	0.836	0.287	0.524757	0.194979	-0.011136	-0.00584369	0.00192	0.00217129	GGT7
rs1721447	7	109214139	0.814	0.287	0.383959	0.189833	-0.0096	-0.00368601	0.001632	0.0018224	AC073071.1
rs17551974	2	142293146	0.85	0.287	0.503702	0.192995	-0.012192	-0.00614114	0.002112	0.00235299	LRP1B
rs17636031	10	126594078	0.962	0.287	0.49144	0.1377	-0.014784	-0.00726545	0.001728	0.00203576
rs17761028	14	97455839	0.879	0.287	0.440747	0.179215	0.022944	0.0101125	0.004032	0.00411191
rs1852006	7	77829768	0.917	0.287	0.322064	0.129389	-0.014688	-0.00473047	0.001728	0.00190047	MAGI2
rs185581	2	59880605	0.836	0.287	0.390618	0.183924	0.012768	0.00498741	0.002112	0.00234834	AC007131.2, RP11-444A22.1
rs1861151	2	60284614	0.938	0.287	0.46574	0.155861	0.014304	0.00666194	0.002016	0.00222944	RP11-444A22.1
rs1893514	18	57687573	0.961	0.287	0.352391	0.121986	-0.017568	-0.00619081	0.001824	0.00214305	RNU6-567P, FAM60CP
rs1933437	13	28624294	0.95	0.287	0.505439	0.139509	-0.013728	-0.00693867	0.001632	0.00191518	FLT3
rs1958898	14	40886886	0.825	0.287	0.327557	0.162929	-0.014016	-0.00459104	0.002016	0.00228361
rs2065418	11	30422068	0.91	0.287	0.532346	0.143479	0.013344	0.00710363	0.001728	0.00191459	MPPED2
rs2081493	8	25651528	0.867	0.287	0.478211	0.187029	0.010752	0.00514173	0.001728	0.00201094
rs2094474	13	98210083	0.826	0.287	0.448322	0.201336	-0.01008	-0.00451909	0.001824	0.00202947
rs2112347	5	75015242	0.987	0.287	0.25353	0.0727883	0.026496	0.00671754	0.001632	0.0019286	POC5
rs2134858	9	73837155	0.919	0.287	0.470283	0.164894	-0.011232	-0.00528222	0.001632	0.00185209	TRPM3
rs2192158	4	55505360	0.935	0.287	0.37491	0.141081	0.013152	0.00493081	0.001632	0.0018555
rs223058	11	32125855	0.828	0.287	0.366238	0.178332	-0.010944	-0.00400811	0.001728	0.00195167	RCN1, RP1-65P5.3
rs2245368	7	76608143	0.989	0.287	0.366198	0.106848	-0.022848	-0.00836689	0.002208	0.00244127	DTX2P1, UPK3B, AC005522.7
rs2299383	7	103418846	0.987	0.287	0.412679	0.119178	0.015552	0.00641798	0.001536	0.00185346	RELN
rs2307022	16	68381978	0.814	0.287	0.326956	0.166666	0.012864	0.00420596	0.001632	0.00214399	PRMT7
rs2341028	7	131603662	0.82	0.287	0.494286	0.207375	-0.009792	-0.00484005	0.001824	0.00203062	AC009518.4, snosnR60_Z15
rs2357760	6	120213880	0.928	0.287	0.372142	0.143087	0.013728	0.00510876	0.001632	0.0019643
rs2365389	3	61236462	0.991	0.287	0.460192	0.116725	-0.016128	-0.00742197	0.001536	0.00188254	FHIT
rs2404815	3	161446857	0.877	0.287	0.416812	0.175532	-0.01056	-0.00440154	0.001632	0.00185362
rs2426424	20	50875602	0.802	0.287	0.569398	0.183052	0.01776	0.0101125	0.002688	0.003251	RP4-723E3.1
rs2450448	10	93062111	0.928	0.287	0.471919	0.160738	0.012288	0.00579894	0.002016	0.00197515
rs249293	16	9412222	0.897	0.287	0.436764	0.171357	0.011808	0.00515731	0.001824	0.00202338	AC092122.1, AC092122.2
rs2513999	11	103019633	0.9	0.287	0.464779	0.17313	-0.014784	-0.00687129	0.002496	0.00255956	DYNC2H1
rs2577947	15	42037570	0.809	0.287	0.564546	0.184789	-0.01296	-0.00731651	0.002112	0.00239487	MGA
rs2622274	6	64240516	0.884	0.287	0.460081	0.17924	-0.010272	-0.00472595	0.001632	0.00184115	PTP4A1
rs2685230	2	437664	0.979	0.287	0.382839	0.119423	-0.01584	-0.00606417	0.001632	0.00189166
rs2685263	2	549873	0.854	0.287	0.431085	0.187359	0.009792	0.00422118	0.001536	0.00183462	AC093326.2
rs2718786	3	180952891	0.873	0.287	0.401022	0.173071	0.01104	0.00442728	0.001632	0.0019107	RNU6-4P, SOX2-OT
rs2803316	1	1865298	0.933	0.287	0.35493	0.135458	-0.013632	-0.00483841	0.001632	0.00184656	C1orf222
rs2837398	21	41427168	0.85	0.287	0.543402	0.176387	-0.010752	-0.00584266	0.001632	0.00189651	DSCAM
rs284227	1	82379446	0.934	0.287	0.502761	0.151056	-0.014112	-0.00709497	0.001824	0.0021317	LPHN2
rs28829651	12	123936900	0.816	0.287	0.355056	0.178383	0.01056	0.00374939	0.00192	0.00188372
rs2907948	7	150638484	0.854	0.287	0.554544	0.151534	-0.01392	-0.00771925	0.001824	0.00210935	KCNH2
rs3101336	1	72751185	0.999	0.287	0.401811	0.076581	-0.024384	-0.00979775	0.001536	0.00186735	NEGR1
rs3134358	8	101958433	0.807	0.287	0.31396	0.162525	0.011712	0.0036771	0.001728	0.00190349	YWHAZ
rs329078	3	168233318	0.874	0.287	0.434568	0.180036	0.010272	0.00446388	0.001824	0.00184933	EGFEM1P
rs34811474	4	25408838	0.997	0.287	0.467943	0.077713	-0.028128	-0.0131623	0.002208	0.00218591	ANAPC4
rs34858588	19	19457235	0.933	0.287	0.405178	0.150205	-0.022944	-0.0092964	0.003456	0.00344631	MAU2
rs34914000	5	131148950	0.868	0.287	0.417079	0.179081	-0.012768	-0.00532527	0.002208	0.00228651	ACSL6, AC034228.7
rs3754861	2	25393722	0.858	0.287	0.526613	0.182932	0.019776	0.0104143	0.00336	0.00361767	POMC
rs3806114	6	20482335	0.903	0.287	0.446634	0.170416	-0.01152	-0.00514522	0.001728	0.00196319	E2F3
rs3811125	9	94187247	0.93	0.287	0.372563	0.142285	-0.014592	-0.00543644	0.002016	0.00207622	NFIL3, RP11-440G5.2
rs3914628	4	147438019	0.915	0.287	0.450613	0.165735	0.01584	0.00713771	0.002208	0.00262524	SLC10A7
rs3923783	17	1843189	0.804	0.287	0.231385	0.111473	-0.021312	-0.00493127	0.002112	0.00237571	RTN4RL1
rs3966782	17	4807098	0.864	0.287	0.392088	0.173895	-0.011424	-0.00447921	0.001728	0.00198658	CHRNE, C17orf107
rs405509	19	45408836	0.803	0.287	0.400343	0.199468	-0.009312	-0.00372799	0.001632	0.00185745	APOE, TOMM40
rs41310284	10	102447647	0.989	0.287	0.382884	0.110131	-0.02784	-0.0106595	0.003072	0.00306605
rs4148155	4	89054667	0.924	0.287	0.501424	0.157192	0.018432	0.00924224	0.002496	0.00289737	ABCG2
rs4256980	11	8673939	0.948	0.287	0.296742	0.10802	-0.017952	-0.00532711	0.001632	0.00193917	TRIM66
rs4273371	3	108119071	0.809	0.287	0.330523	0.170265	-0.010848	-0.00358551	0.001536	0.00184703	MYH15
rs4382152	5	106379106	0.822	0.287	0.396162	0.190904	0.009984	0.00395528	0.001632	0.00190599
rs4461451	3	185763219	0.855	0.287	0.384895	0.175012	0.015744	0.00605979	0.002304	0.00275539	ETV5
rs4581940	2	69655790	0.856	0.287	0.485323	0.191675	0.009696	0.00470569	0.001632	0.00185848	NFU1
rs4703019	5	102053558	0.83	0.287	0.540726	0.191619	0.009792	0.00529479	0.001536	0.00187633
rs4705543	5	112453071	0.82	0.287	0.406037	0.194465	-0.009696	-0.00393693	0.001632	0.00188553	MCC
rs4714290	6	40003502	0.85	0.287	0.430006	0.188619	0.010752	0.00462342	0.001824	0.00202803
rs4746339	10	77656509	0.91	0.287	0.43994	0.166698	-0.012576	-0.00553268	0.001824	0.0020964	C10orf11
rs478707	18	7543207	0.904	0.287	0.509295	0.165321	-0.0144	-0.00733385	0.002304	0.00238062
rs4808934	19	19370917	0.827	0.287	0.303684	0.150517	-0.0168	-0.00510189	0.002112	0.00252868	HAPLN4, TM6SF2
rs4819021	21	46466927	0.845	0.287	0.329096	0.156738	0.012	0.00394915	0.001824	0.00188085
rs4851057	2	105939237	0.849	0.287	0.379727	0.175192	0.015648	0.00594197	0.002496	0.0027414	TGFBRAP1, AC012360.4
rs4912652	5	142888684	0.83	0.287	0.442007	0.198712	-0.009408	-0.0041584	0.001632	0.00186948	CTD-2050E21.1
rs4923597	11	29250910	0.87	0.287	0.38476	0.169092	-0.01104	-0.00424775	0.001632	0.00186678	RP11-466I1.1
rs4947314	6	31393374	0.816	0.287	0.558542	0.186485	-0.013344	-0.00745319	0.0024	0.00248846	HCP5
rs4986044	17	21261560	0.984	0.287	0.358599	0.109415	-0.016992	-0.00609332	0.001536	0.00185918
rs4988235	2	136608646	0.875	0.287	0.457028	0.182767	0.011904	0.00544046	0.001632	0.00217566	MCM6
rs530399	11	63822940	0.893	0.287	0.451202	0.175193	-0.013248	-0.00597752	0.002112	0.00232096	MACROD1, RP11-21A7A.2
rs543874	1	177889480	1	0.287	0.255589	0.0491523	-0.045984	-0.011753	0.00192	0.00226022	SEC16B
rs57207557	13	53485971	0.889	0.287	0.443082	0.175441	-0.012	-0.00531699	0.002112	0.00210529
rs592483	11	69445173	0.945	0.287	0.394263	0.142086	-0.013152	-0.00518535	0.001632	0.00186871
rs61813324	1	156049877	0.96	0.287	0.283023	0.0976784	0.027744	0.0078522	0.002688	0.00270999	LMNA, AL355388.1, MEX3A
rs61828641	1	174321997	0.951	0.287	0.506456	0.137626	0.021408	0.0108422	0.00288	0.0029463	RABGAP1L, AL022400.1
rs62106258	2	417167	0.999	0.287	0.235868	0.0486914	0.087552	0.0206507	0.00432	0.00426303	AC105393.1, AC105393.2
rs6476617	9	37200103	0.928	0.287	0.344119	0.1338	-0.014304	-0.00492228	0.001632	0.00191387	ZCCHC7
rs6500208	16	49011249	0.843	0.287	0.342433	0.16345	0.014016	0.00479954	0.00192	0.00229091
rs651548	12	99560183	0.879	0.287	0.311926	0.137705	0.014016	0.00437196	0.001728	0.00193008	ANKS1B
rs6567160	18	57829135	1	0.287	0.277942	0.0414636	-0.052992	-0.0147287	0.001824	0.00219724	RNU4-17P, RP11-795H16.3
rs6720868	2	230663576	0.891	0.287	0.310496	0.133304	0.014784	0.00459037	0.001728	0.00197076	TRIP12
rs6740249	2	355800	0.853	0.287	0.553728	0.155867	0.011808	0.00653842	0.001632	0.00184048
rs6827083	4	153075491	0.815	0.287	0.398213	0.194296	-0.0096	-0.00382284	0.001536	0.00186524	RP11-18H21.2
rs6850421	4	180187034	0.876	0.287	0.398416	0.170946	0.010848	0.00432202	0.001824	0.00185442
rs6864049	5	124330522	0.836	0.287	0.331825	0.161197	-0.011616	-0.00385448	0.001536	0.00187247
rs6924504	6	73174691	0.828	0.287	0.375798	0.181688	-0.011232	-0.00422096	0.002016	0.00204072
rs698147	5	3513485	0.881	0.287	0.390006	0.166702	0.011136	0.00434311	0.001632	0.00185639	LINC01019
rs701815	10	98975893	0.809	0.287	0.371206	0.187295	-0.01056	-0.00391994	0.001824	0.00197784	ARHGAP19-SLIT1, ARHGAP19
rs7025938	9	103088321	0.933	0.287	0.334921	0.128339	-0.015552	-0.00520869	0.001728	0.00199593	TEX10
rs7138803	12	50247468	0.999	0.287	0.407888	0.0671233	0.028512	0.0116297	0.001632	0.00191382
rs71401807	16	70449124	0.851	0.287	0.329864	0.155182	-0.031104	-0.0102601	0.004896	0.00482678	ST3GAL2
rs7144011	14	79940383	0.973	0.287	0.273138	0.0884106	0.025248	0.0068962	0.00192	0.00223219	NRXN3
rs7243357	18	56883319	0.966	0.287	0.383454	0.128606	0.019008	0.0072887	0.002016	0.00244454	GRP
rs7254892	19	45389596	0.811	0.287	0.512465	0.210367	0.02544	0.0130371	0.004416	0.00535173	PVRL2, TOMM40, CTB-129P6.4
rs7255223	19	32824310	0.818	0.287	0.43096	0.20136	-0.010464	-0.00450957	0.001824	0.00210703
rs72673947	8	118884379	0.96	0.287	0.427872	0.141688	-0.021408	-0.00915989	0.002976	0.00303326	EXT1
rs72906474	3	47817007	0.99	0.287	0.470873	0.116887	-0.016224	-0.00763945	0.001824	0.00189637	SMARCC1
rs73405697	6	34470396	0.991	0.287	0.395268	0.110161	-0.028992	-0.0114596	0.003168	0.0031938	PACSIN1
rs7377083	4	102708997	0.992	0.287	0.351412	0.0987547	0.019008	0.00667963	0.001728	0.00187713	BANK1
rs74536181	4	18005123	0.847	0.287	0.370604	0.172985	-0.029184	-0.0108157	0.004992	0.0050484	LCORL
rs7534091	1	118864616	0.865	0.287	0.521972	0.180907	-0.01152	-0.00601312	0.001728	0.00208405
rs75582195	16	53843848	0.931	0.287	0.529896	0.127749	0.043488	0.0230441	0.005376	0.00555553	FTO
rs7561278	2	48954905	0.955	0.287	0.394782	0.137364	0.016224	0.00640494	0.002016	0.0022286	LHCGR, GTF2A1L
rs75947329	10	131804843	0.89	0.287	0.471697	0.177507	-0.040992	-0.0193358	0.007392	0.00727637
rs7599312	2	213413231	0.881	0.287	0.274755	0.11918	-0.017472	-0.00480052	0.001728	0.00208232
rs761423	1	17301672	0.865	0.287	0.427976	0.182324	0.01008	0.004314	0.001632	0.00183783	MFAP2, CROCC, RP1-37C10.3
rs7631156	3	131751628	0.992	0.287	0.341807	0.095953	0.02064	0.0070549	0.001728	0.00198047	CPNE4
rs7647242	3	82642734	0.943	0.287	0.47697	0.152795	0.012384	0.0059068	0.001632	0.00189221
rs765787	15	45500047	0.803	0.287	0.386908	0.195121	0.013152	0.00508861	0.002208	0.00256623
rs76942203	11	116973247	0.919	0.287	0.506044	0.158229	0.025248	0.0127766	0.003936	0.00399497	SIK3, AP000936.4
rs779206	3	118023515	0.852	0.287	0.397798	0.179744	-0.011712	-0.00465901	0.001824	0.00210516	RP11-384F7.1
rs7805441	7	78121458	0.812	0.287	0.321607	0.164614	0.011136	0.00358142	0.001632	0.00183314	MAGI2
rs78378788	11	89075754	0.873	0.287	0.437176	0.181178	-0.020256	-0.00885543	0.003648	0.00366995	NOX4
rs7874154	9	27777012	0.932	0.287	0.501875	0.152468	-0.012192	-0.00611886	0.001632	0.00185889
rs7944782	11	130795698	0.966	0.287	0.405738	0.133787	-0.013824	-0.00560892	0.001632	0.00184947
rs7995015	13	54828961	0.88	0.287	0.405418	0.17166	0.011616	0.00470934	0.001728	0.001994
rs7998796	13	81020036	0.829	0.287	0.456648	0.201107	-0.009792	-0.0044715	0.001728	0.00196924
rs8030476	15	68046828	0.847	0.287	0.406521	0.184068	0.016992	0.0069076	0.002592	0.00312769	MAP2K5
rs8092503	18	52479487	0.963	0.287	0.449509	0.142117	-0.015552	-0.00699077	0.001824	0.00221021	RAB27B
rs8097783	18	58051294	0.92	0.287	0.260072	0.100707	-0.03552	-0.00923774	0.00288	0.00357711
rs8123881	20	15819495	0.861	0.287	0.547722	0.161548	-0.016992	-0.0093069	0.002304	0.00274502	MACROD2
rs823075	1	205774897	0.81	0.287	0.418785	0.201758	-0.009216	-0.00385952	0.001632	0.0018594	SLC41A1
rs836525	7	6465909	0.844	0.287	0.530543	0.188447	0.013248	0.00702864	0.002208	0.00249654	DAGLB
rs845084	10	125220036	0.844	0.287	0.339969	0.162076	0.013056	0.00443863	0.001824	0.00211607	RP11-282I1.1
rs881301	8	38332318	0.86	0.287	0.519884	0.184224	-0.010176	-0.00529034	0.001632	0.00187466
rs893006	11	64365796	0.934	0.287	0.395849	0.147426	0.01392	0.00551022	0.001728	0.00205217	SLC22A12
rs9277992	6	33312455	0.982	0.287	0.39265	0.120034	0.019584	0.00768966	0.0024	0.00235075
rs9299	17	46669430	0.894	0.287	0.422223	0.170117	0.011424	0.00482347	0.001728	0.00194342	HOXB6, HOXB5, HOXB-AS3, HOXB3
rs9378999	6	5979069	0.898	0.287	0.467286	0.174108	-0.011136	-0.0052037	0.00192	0.00193887	PKMP5
rs943466	6	33731787	0.829	0.287	0.313067	0.154552	-0.014016	-0.00438795	0.001824	0.0021662
rs9463175	6	9510030	0.833	0.287	0.367274	0.176696	-0.01104	-0.00405471	0.001632	0.00195072
rs947088	20	17171373	0.844	0.287	0.36184	0.17072	0.012096	0.00437682	0.001824	0.00206503	RP1-298M8.1, RNU6-27P
rs9527455	13	56465597	0.849	0.287	0.527765	0.187158	-0.011616	-0.00613052	0.00192	0.00217403
rs9538141	13	59178258	0.977	0.287	0.403483	0.12632	0.014784	0.0059651	0.001632	0.00186751
rs9540493	13	66205704	0.819	0.287	0.299665	0.151064	0.012384	0.00371105	0.001632	0.00187078
rs9559022	13	108013654	0.803	0.287	0.448562	0.210846	-0.011616	-0.0052105	0.002112	0.00244919	FAM155A
rs9603697	13	40783323	0.826	0.287	0.309013	0.153669	0.012864	0.00397514	0.001728	0.0019768
rs9675376	18	57969244	1	0.287	0.361966	0.0616619	0.033504	0.0121273	0.001728	0.00206592	RP11-396N11.1
rs9784046	2	651641	0.895	0.287	0.326905	0.138956	0.018336	0.00599413	0.002208	0.00254789
rs9818870	3	138122122	0.815	0.287	0.553229	0.192753	-0.013152	-0.00727607	0.002112	0.00253509	MRAS
rs9937053	16	53799507	1	0.287	0.281406	0.0270611	0.069216	0.0194778	0.001536	0.00187306	FTO
rs9947301	18	57869590	0.989	0.287	0.405936	0.116143	-0.031488	-0.0127821	0.002976	0.00365711	RP11-795H16.2
rs995258	1	97431052	0.963	0.287	0.492773	0.136037	0.013536	0.00667017	0.001632	0.0018414
cluster 4
rs10099330	8	143383694	0.914	-0.308	-0.482734	0.163038	-0.011424	0.00551475	0.001632	0.00186255	TSNARE1
rs1011407	2	60665768	0.85	-0.308	-0.397174	0.170357	0.016512	-0.00655813	0.002496	0.00281293
rs10497870	2	203970283	0.921	-0.308	-0.46285	0.161502	0.011616	-0.00537647	0.001536	0.00187601	NBEAL1
rs10506971	12	89757937	0.966	-0.308	-0.395634	0.136021	-0.013632	0.00539328	0.001632	0.00185424	RP11-1109F11.3
rs11105423	12	90215064	0.965	-0.308	-0.424564	0.141482	0.015168	-0.00643979	0.002112	0.002146
rs11125788	2	25022113	0.918	-0.308	-0.481317	0.161736	-0.028224	0.0135847	0.004704	0.00456484	CENPO
rs11264483	1	156406381	0.853	-0.308	-0.316518	0.142536	0.013248	-0.00419323	0.001728	0.00188832
rs114964326	2	146015229	0.808	-0.308	-0.364069	0.16923	-0.032256	0.0117434	0.005568	0.00545868
rs11577179	1	155983710	0.897	-0.308	-0.424976	0.165069	-0.01152	0.00489572	0.001632	0.0019016	SSR2
rs12454712	18	60845884	0.872	-0.308	-0.337778	0.146713	-0.013056	0.00441003	0.001728	0.00191549	BCL2
rs12602912	17	65870073	0.857	-0.308	-0.546365	0.146311	0.015936	-0.00870687	0.00192	0.00233162	BPTF
rs1285245	17	77796889	0.839	-0.308	-0.503984	0.187696	-0.010176	0.00512854	0.001728	0.00190999	RP11-353N14.2
rs12929754	16	30512443	0.985	-0.308	-0.428552	0.127858	-0.014592	0.00625343	0.001824	0.0018657	ITGAL, RP11-297C4.1, MIR4518
rs13107325	4	103188709	0.999	-0.308	-0.359769	0.0783206	0.044928	-0.0161637	0.003072	0.00351879	SLC39A8
rs13292270	9	13940536	0.838	-0.308	-0.465149	0.186813	0.012576	-0.00584972	0.002112	0.00234936	LINC00583
rs1336779	1	177968197	0.943	-0.308	-0.376975	0.140697	0.015936	-0.00600747	0.002016	0.00224215
rs141311529	1	46403041	0.879	-0.308	-0.439302	0.172335	-0.033792	0.0148449	0.005952	0.00582356	MAST2
rs1523768	3	77667044	0.896	-0.308	-0.412588	0.163027	-0.012096	0.00499066	0.001632	0.00197198	ROBO2
rs165656	22	19948863	0.868	-0.308	-0.46821	0.178874	0.010464	-0.00489935	0.001824	0.00187174	COMT, MIR4761
rs1707322	1	46505147	0.814	-0.308	-0.325079	0.153491	-0.013056	0.00424423	0.001728	0.00200398	PIK3R3, MAST2
rs17201143	20	50402079	0.842	-0.308	-0.455539	0.184517	-0.010752	0.00489795	0.001728	0.00198393	SALL4
rs1801282	3	12393125	0.882	-0.308	-0.451926	0.173359	-0.01632	0.00737544	0.0024	0.00282922	PPARG
rs1891946	13	53635837	0.831	-0.308	-0.424517	0.181366	-0.012	0.00509421	0.002112	0.00217639
rs2012502	16	81728081	0.892	-0.308	-0.444217	0.169491	0.011424	-0.00507474	0.001632	0.00193627	CMIP
rs206936	6	34302869	0.816	-0.308	-0.274862	0.130932	-0.017952	0.00493432	0.00192	0.00235049	NUDT3
rs2072597	19	12996740	0.847	-0.308	-0.542075	0.169098	-0.012	0.0065049	0.002016	0.00202918	DNASE2, KLF1, CTD-2265O21.7
rs2228213	6	12124855	0.957	-0.308	-0.391218	0.139049	-0.013824	0.0054082	0.001632	0.00192222	HIVEP1
rs2271189	12	56494991	0.855	-0.308	-0.308983	0.139207	-0.013536	0.00418239	0.001728	0.0018843	ERBB3, PA2G4, RP11-603J24.17
rs2322459	4	20260028	0.832	-0.308	-0.543235	0.178614	0.011136	-0.00604947	0.00192	0.00198904	SLIT2
rs2436728	6	40365601	0.937	-0.308	-0.262294	0.102675	0.018144	-0.00475906	0.001632	0.00186293	LRFN2
rs2439823	10	99778226	0.891	-0.308	-0.273322	0.117178	-0.01584	0.00432942	0.001632	0.0018561	CRTAC1
rs28447555	3	107385668	0.9	-0.308	-0.394005	0.157564	0.015264	-0.00601409	0.0024	0.00240506	BBX
rs28489620	22	41804716	0.939	-0.308	-0.50167	0.142174	-0.014496	0.00727221	0.002016	0.00206095
rs35364449	15	74278126	0.842	-0.308	-0.307501	0.140944	0.021024	-0.00646491	0.002976	0.0029632	STOML1
rs3814883	16	29994922	0.998	-0.308	-0.307812	0.0852974	0.021792	-0.00670783	0.001632	0.0018588	TAOK2
rs3822683	5	96080883	0.853	-0.308	-0.432613	0.177863	0.012576	-0.00544054	0.00192	0.0022368	CAST, CTC-506B8.1
rs3977755	10	104420210	0.891	-0.308	-0.519137	0.161032	-0.012672	0.0065785	0.001728	0.0020406	TRIM8
rs41269026	6	34208773	0.888	-0.308	-0.521251	0.161201	-0.026592	0.0138611	0.004416	0.00428666	HMGA1
rs4303732	2	100830040	0.84	-0.308	-0.25061	0.114945	0.016224	-0.0040659	0.001632	0.00186487	LINC01104
rs4653017	1	33776728	0.88	-0.308	-0.495493	0.174274	0.011328	-0.00561295	0.001728	0.00197418	A3GALT2, RP11-415J8.3
rs4755713	11	43532201	0.924	-0.308	-0.35361	0.139717	-0.013536	0.00478646	0.001824	0.00189121
rs4759075	12	54667285	0.908	-0.308	-0.482505	0.165525	0.011328	-0.00546582	0.001536	0.00187507	CBX5, RP11-968A15.2, RP11-968A15.8
rs4802778	19	51812034	0.875	-0.308	-0.474941	0.176949	-0.010656	0.00506097	0.001728	0.00188557	IGLON5
rs4889606	16	31011183	0.989	-0.308	-0.489333	0.0957062	0.020064	-0.00981798	0.001632	0.00192025	STX1B
rs61754230	12	72179446	0.853	-0.308	-0.345048	0.153325	0.043296	-0.0149392	0.00672	0.00663836	RAB21
rs62491456	7	139885277	0.853	-0.308	-0.372037	0.162379	0.018912	-0.00703596	0.003168	0.00307091
rs6265	11	27679916	0.999	-0.308	-0.250472	0.0593346	-0.039648	0.00993073	0.002016	0.0023525	BDNF, BDNF-AS
rs6485981	11	49477266	0.838	-0.308	-0.54885	0.167109	0.021312	-0.0116971	0.00336	0.00356142
rs6696828	1	80812020	0.889	-0.308	-0.483527	0.172466	0.01152	-0.00557023	0.001728	0.00198681
rs6832762	4	53287576	0.82	-0.308	-0.530782	0.190506	-0.009696	0.00514646	0.001632	0.00184715
rs7083450	10	103984060	0.913	-0.308	-0.425929	0.160733	0.01584	-0.00674671	0.002112	0.00254601	ELOVL3
rs7084454	10	21821274	0.839	-0.308	-0.230503	0.103959	0.019008	-0.0043814	0.001728	0.00197606	MLLT10
rs7102454	11	65594820	0.866	-0.308	-0.266802	0.118713	-0.016128	0.00430298	0.001728	0.00191461	CFL1
rs715	2	211543055	0.967	-0.308	-0.377983	0.131476	-0.015072	0.00569696	0.001824	0.00198161	CPS1
rs7357754	9	92207308	0.846	-0.308	-0.363885	0.161172	-0.01152	0.00419196	0.001632	0.0018567
rs7544205	1	156493074	0.831	-0.308	-0.540365	0.18118	-0.010656	0.00575813	0.00192	0.00193065	IQGAP3
rs7560871	2	145616899	0.879	-0.308	-0.511886	0.17096	0.021024	-0.0107619	0.003264	0.00359426	TEX41
rs7601895	2	55281901	0.956	-0.308	-0.377232	0.136117	0.014592	-0.00550457	0.001728	0.00198622	RTN4
rs76420714	14	35628729	0.858	-0.308	-0.405034	0.170585	0.01824	-0.00738782	0.003072	0.00311147	KIAA0391, RP11-173D9.5
rs76422167	12	89748240	0.909	-0.308	-0.449575	0.165111	0.031776	-0.0142857	0.00528	0.00524657	DUSP6
rs768023	6	108876002	0.926	-0.308	-0.524081	0.122494	0.015456	-0.00810019	0.001536	0.00189327	RP11-697G4.4
rs7760082	6	21919387	0.854	-0.308	-0.419231	0.174859	-0.011136	0.00466856	0.001728	0.00194723	CASC15
rs79113395	1	1590521	0.993	-0.308	-0.360027	0.108479	-0.0192	0.00691252	0.002112	0.00208279	SLC35E2B, CDK11B, RP11-345P4.10
rs800896	8	116434764	0.87	-0.308	-0.392997	0.16471	0.013728	-0.00539506	0.002208	0.00226114	TRPS1
rs8122855	20	25192049	0.95	-0.308	-0.439005	0.149437	0.013152	-0.00577379	0.001728	0.0019654	ENTPD6, Y_RNA
rs891387	18	21103909	0.986	-0.308	-0.283924	0.0931495	0.019968	-0.00566939	0.001632	0.00186001	C18orf8, NPC1
rs9394312	6	35672330	0.863	-0.308	-0.534607	0.165687	0.01104	-0.00590206	0.001632	0.00182918	AL157823.1, FKBP5
rs9826775	3	156295341	0.883	-0.308	-0.453239	0.17328	0.01488	-0.0067442	0.002304	0.00257841
cluster 5
rs10923724	1	119546842	0.969	-0.791	-1.0601	0.153358	-0.012096	0.012823	0.001536	0.00185502	RP4-712E4.1, RP4-712E4.2
rs11635675	15	63793238	0.948	-0.791	-1.12051	0.165683	0.011808	-0.013231	0.001728	0.00195639	USP3
rs1229984	4	100239319	0.869	-0.791	-1.20688	0.211693	-0.02928	0.0353375	0.004992	0.00619836	ADH1B
rs1358980	6	43764551	0.98	-0.791	-1.01471	0.149016	-0.012384	0.0125662	0.001632	0.00184541
rs1582931	5	122657199	0.975	-0.791	-0.833309	0.154251	-0.012096	0.0100797	0.001632	0.00186582
rs17639568	19	13157540	0.904	-0.791	-0.935937	0.212	-0.009696	0.00907485	0.001728	0.00205555	NFIX
rs17695092	5	173337853	0.971	-0.791	-1.07066	0.183515	0.010944	-0.0117173	0.001728	0.00200839	CPEB4
rs1884897	20	6612832	0.994	-0.791	-0.870567	0.108983	-0.017664	0.0153777	0.001632	0.00192507
rs1993414	10	63403235	0.85	-0.791	-0.874791	0.209443	0.018144	-0.0158722	0.003264	0.00380013
rs3019466	11	92476178	0.924	-0.791	-0.94244	0.206582	-0.012288	0.0115807	0.002304	0.00253848	FAT3
rs3087964	3	185348402	0.873	-0.791	-0.894689	0.209665	-0.009312	0.00833134	0.001632	0.0019524	SENP2
rs41270066	6	35442122	0.968	-0.791	-0.813449	0.153241	0.028032	-0.0228026	0.004224	0.00429565	RPL10A, TEAD3
rs4278019	6	53693410	0.865	-0.791	-0.866746	0.203257	0.009984	-0.00865359	0.001824	0.00202932	LRRC1
rs6661316	1	210095527	0.846	-0.791	-0.739198	0.161194	0.01152	-0.00851556	0.001536	0.00185695
rs7123876	11	72444583	0.911	-0.791	-0.858702	0.188503	-0.011328	0.00972738	0.001824	0.00213536	ARAP1
rs72934680	2	202893965	0.914	-0.791	-0.836483	0.1809	-0.012384	0.010359	0.002208	0.00224026	RP11-107N15.1
rs78296744	12	122479308	0.889	-0.791	-0.781933	0.169199	-0.012288	0.00960839	0.002016	0.00207912	BCL7A
rs7903146	10	114758349	0.873	-0.791	-0.659709	0.118722	-0.017088	0.0112731	0.001728	0.00202872	TCF7L2
rs895330	19	4060707	0.931	-0.791	-0.696402	0.125678	0.018816	-0.0131035	0.002112	0.00236475	ZBTB7A, CTD-2622I13.3
cluster 6
rs1038088	17	28074563	0.941	-1.756	-1.50977	0.167414	-0.01104	0.0166679	0.001536	0.00184825	SSH2
rs10779751	1	11284336	0.867	-1.756	-1.43267	0.164527	0.012576	-0.0180172	0.001728	0.00206909	MTOR, RNU6-291P
rs11121210	1	8708529	0.903	-1.756	-2.07756	0.179596	-0.010656	0.0221385	0.001632	0.00191378	RERE
rs12286929	11	115022404	0.984	-1.756	-1.69133	0.108547	-0.016992	0.028739	0.001536	0.00184443
rs2279620	17	7792465	0.975	-1.756	-1.83967	0.188821	0.015456	-0.0284339	0.002688	0.00291842	CHD3, LSMD1
rs3808477	8	116670347	0.927	-1.756	-1.97351	0.117851	-0.017472	0.0344812	0.001824	0.00205909	TRPS1
rs6484295	11	27406844	0.974	-1.756	-1.86493	0.177412	-0.011424	0.021305	0.001728	0.00202675	LGR4
rs6569648	6	130349119	0.979	-1.756	-1.76248	0.17393	-0.012288	0.0216573	0.001824	0.00213725	L3MBTL3
rs7685048	4	95027784	0.977	-1.756	-1.77185	0.190969	-0.009696	0.0171799	0.001632	0.00185164
rs9356132	6	164102214	0.948	-1.756	-1.53652	0.20945	-0.009504	0.0146031	0.001728	0.00199061
Junk
rs12488237	3	56114861	0.967	1.597	2.3916	0.182879	-0.0216	-0.0516586	0.003456	0.00395018	ERC2
rs2010281	14	103862322	1	1.597	2.84247	0.131502	-0.01488	-0.042296	0.001632	0.00195675	MARK3
rs4240673	8	10787612	0.985	1.597	2.14973	0.111052	0.0168	0.0361155	0.001536	0.00186568	XKR6
rs4473241	17	42281282	1	1.597	2.6551	0.17865	0.01152	0.0305867	0.002016	0.00205805	UBTF, CTB-175E5.7, ATXN7L3
rs497261	11	68192244	1	1.597	3.30898	0.180724	0.010848	0.0358958	0.00192	0.00196049	LRP5
SNP, single nucleotide polymorphism; Chr, chromosome; BMI, body mass index; eBMD, estimated bone mineral density. Probability, the allocation prbability of variants assigned to a certain cluster; θ(cluster), the cluster mean θ; θ = β(eBMD)/β(BMI); se(θ) = se(θ)/se(θ).

## Sheet: S5
Table S5. Causal estimates of univariable MR analysis of BMI on eBMD using IVs in substantive clusters obtained from MR-Clust.
Cluster	Outcome	No. of IVs	Causal estimate		Heterogeneity
			β(95%CI)	P-value	Q	Q_df	Q_pval
total	eBMD	400	0.25 (0.19, 0.30)	8.27e-20	6337.31	399	0
cluster 1		13	1.70 (1.59, 1.80)	1.85e-215	15.9149	12	0.195166
cluster 2		63	0.89 (0.84, 0.93)	0	61.5423	62	0.49252
cluster 3		227	0.36 (0.35, 0.38)	0	111.413	226	1
cluster 4		68	-0.39 (-0.41, -0.36)	1.21337e-243	31.7924	67	0.999921
cluster 5		19	-0.88 (-0.94, -0.80)	5.43e-147	14.9298	18	0.666782
cluster 6		10	-1.76 (-1.89, -1.64)	1.86e-168	14.6704	9	0.100397
MR, Mendelian randomization; BMI, body mass index; eBMD, estimated bone mineral density; IV, instrumental variable. Inverse variance weighted (IVW) approach was applied in the univariable MR analysis.

## Sheet: S6
Table S6. Biological pathways for SNPs in clusters with different effects identified by MR-Clust.
Cluster	Effect direction of cluster	Gene set	Biological pathway	Enrichment ratio	P-value	FDR
GO biological pathways
cluster1-3	positive causal effects	GO:0061564	axon development	3.1193	5.5951e-05	0.047558
		GO:0031346	positive regulation of cell projection organization	3.1407	0.000462	0.13322
		GO:0010975	regulation of neuron projection development	2.8156	0.00047017	0.13322
		GO:0043491	protein kinase B signaling	3.2941	0.0030832	0.60758
		GO:0046530	photoreceptor cell differentiation	6.3686	0.003574	0.60758
		GO:0051668	localization within membrane	3.9259	0.004354	0.61681
		GO:0097485	neuron projection guidance	2.9394	0.0060921	0.73976
		GO:0050769	positive regulation of neurogenesis	2.3508	0.0074121	0.78754
		GO:0010256	endomembrane system organization	2.3882	0.0094661	0.84303
		GO:0050890	cognition	2.7005	0.009918	0.84303
cluster4-6	negative causal effects	GO:0016049	cell growth	4.5442	0.00014458	0.032036
		GO:0022604	regulation of cell morphogenesis	4.5442	0.00014458	0.032036
		GO:0010975	regulation of neuron projection development	4.5251	0.00014925	0.032036
		GO:0090066	regulation of anatomical structure size	4.4136	0.00017999	0.032036
		GO:0061564	axon development	4.3865	0.00018845	0.032036
		GO:0006338	chromatin remodeling	7.9608	0.00040578	0.057485
		GO:0048872	homeostasis of number of cells	5.8487	0.0005469	0.06641
		GO:0060485	mesenchyme development	5.4692	0.0007773	0.078065
		GO:0051098	regulation of binding	4.5552	0.00082658	0.078065
		GO:0021700	developmental maturation	5.2488	0.00096232	0.081797
KEGG pathways
cluster1-3	positive causal effects	hsa04934	Cushing syndrome	3.9899	0.0037748	0.96443
		hsa04014	Ras signaling pathway	3.0899	0.0072117	0.96443
		hsa04962	Vasopressin-regulated water reabsorption	6.9824	0.0088752	0.96443
		hsa04913	Ovarian steroidogenesis	6.2699	0.011926	0.97198
		hsa04920	Adipocytokine signaling pathway	4.4525	0.02955	1
		hsa04110	Cell cycle	3.3035	0.032602	1
		hsa04114	Oocyte meiosis	3.3035	0.032602	1
		hsa04371	Apelin signaling pathway	2.99	0.044457	1
		hsa04514	Cell adhesion molecules (CAMs)	2.8447	0.051723	1
		hsa04151	PI3K-Akt signaling pathway	2.025	0.056366	1
cluster4-6	negative causal effects	hsa05221	Acute myeloid leukemia	13.354	0.0002079	0.062448
		hsa01521	EGFR tyrosine kinase inhibitor resistance	11.156	0.00041579	0.062448
		hsa05210	Colorectal cancer	10.248	0.00057468	0.062448
		hsa05215	Prostate cancer	9.0859	0.00090532	0.068314
		hsa04360	Axon guidance	6.2952	0.0010478	0.068314
		hsa04810	Regulation of actin cytoskeleton	5.1721	0.0025016	0.13592
		hsa05226	Gastric cancer	5.955	0.004262	0.19849
		hsa04012	ErbB signaling pathway	7.7765	0.0065327	0.26621
		hsa04211	Longevity regulating pathway	7.427	0.0074194	0.26875
		hsa01522	Endocrine resistance	6.7449	0.009666	0.30213
GO, Gene Ontology; KEGG, Kyoto Encyclopedia of Genes and Genomes; FDR, false discovery rate.

## Sheet: S7
Table S7. Characteristics of index SNPs identified by colocalization analysis incorporated into the skeletal muscle-tissue instrumented BMI.
SNP	Chr	Position	EAF	A1	A2	PPH4	Gene	Exposure			Outcome: eBMD
								β	se	P-value	β	se	P-value
rs1004807	3	53140603	0.2956	T	C	0.973414	TMEM110	-0.013056	0.001824	3.255e-13	-0.0120754	0.00211245	6e-09
rs1006353	13	28047269	0.2609	A	G	0.865613	MTIF3	0.011328	0.001728	1.486e-10	0.00215235	0.00217043	0.31
rs10228276	7	27247279	0.8088	A	G	0.994986	HOXA11-AS	-0.013248	0.002112	2.394e-10	-0.0166996	0.00234873	2.5e-14
rs1032179	15	59479266	0.7542	A	T	0.805072	LDHAL6B	-0.013248	0.00192	6.488e-12	0.00270758	0.00222254	0.52
rs10433609	3	51311574	0.8146	A	T	0.990204	HYAL1	0.015648	0.002112	3.507e-13	-0.00350192	0.00250624	0.1
rs10438243	14	104345822	0.4243	A	G	0.997601	BAG5	0.009216	0.001632	2.471e-08	0.0106996	0.0018777	2.9e-10
rs10491182	17	46120767	0.9329	T	C	0.98304	CBX1	0.0192	0.002976	9.091e-11	0.0270358	0.00360696	3.8e-14
rs10497870	2	203970283	0.6092	A	G	0.994698	CARF	0.011616	0.001536	1.965e-13	-0.00537647	0.00187601	0.0015
rs10498767	6	46363557	0.4537	C	G	0.84653	RCAN2	-0.013248	0.001632	5.032e-16	-0.00340522	0.00184466	0.075
rs10514710	3	44883971	0.198	A	G	0.998666	ZNF502	-0.011136	0.00192	1.272e-08	-0.00609889	0.00231148	0.0076
rs10516497	4	103942714	0.8084	A	C	0.91339	CENPE	0.012	0.00192	8.876e-10	-0.00280145	0.00232736	0.43
rs10668	3	123211064	0.5049	T	G	0.898141	MYLK-AS1	-0.011232	0.001632	1.404e-11	-0.00117283	0.00186196	0.46
rs10733289	9	14775859	0.5776	A	G	0.835496	RP11-408A13.4	-0.009984	0.001728	4.438e-09	0.000944529	0.00188597	0.31
rs1075901	17	15943910	0.4516	T	C	0.961186	CENPV	-0.011328	0.001536	4.431e-13	0.000145304	0.00186226	0.97
rs10773049	12	124506631	0.5849	T	C	0.991691	RP11-380L11.4	-0.010848	0.001632	9.356e-12	-0.0162595	0.00189257	2.5e-19
rs10779751	1	11284336	0.2787	A	G	0.970136	RP4-635E18.7	0.012576	0.001728	2.657e-13	-0.0180172	0.00206909	5.5e-20
rs10797987	1	184651822	0.5116	T	C	0.941957	EDEM3	-0.011232	0.001824	7.694e-10	0.00107709	0.00183111	0.38
rs10873947	1	77986516	0.3798	A	G	0.999577	FUBP1	-0.012576	0.001536	1.47e-15	-0.000528094	0.00187568	0.94
rs10971721	9	33827694	0.1039	T	C	0.906397	UBAP2	-0.019296	0.002688	3.187e-13	-0.00551949	0.00298981	0.075
rs11001221	10	76716136	0.9091	A	G	0.907538	PPIAP13	-0.020448	0.003168	1.071e-10	0.00125466	0.00335779	0.69
rs11044430	12	19287416	0.844	A	T	0.955067	PLEKHA5	0.015456	0.002208	3.765e-12	-0.00446243	0.00269991	0.11
rs11089885	22	38809485	0.515	T	C	0.852772	DMC1	-0.009312	0.001632	1.776e-08	0.000710353	0.00186266	0.89
rs11121210	1	8708529	0.3445	T	C	0.983746	RP5-1115A15.1	-0.010656	0.001632	2.365e-10	0.0221385	0.00191378	1.3e-31
rs112566467	1	39562627	0.2071	T	C	0.961096	PABPC4	0.017664	0.002304	5.859e-15	0.0119716	0.00225218	3.2e-08
rs11264483	1	156406381	0.5899	C	G	0.956813	MEF2D	0.013248	0.001728	3.513e-15	-0.00419323	0.00188832	0.02
rs11538	22	18220831	0.8284	A	G	0.972464	BID	-0.013248	0.002208	1.094e-09	-0.00608169	0.00245396	0.035
rs11577179	1	155983710	0.3806	A	G	0.865091	ISG20L2	-0.01152	0.001632	6.851e-13	0.00489572	0.0019016	0.018
rs1159974	6	126090277	0.4904	T	C	0.92169	NCOA7	-0.01056	0.001632	7.753e-11	-0.00243049	0.00183171	0.3
rs11611246	12	939480	0.199	T	G	0.963732	RP11-359B12.2	0.021408	0.00192	2.037e-28	0.000417975	0.00225383	0.41
rs11658335	17	80084821	0.5816	T	C	0.824334	CCDC57	-0.010464	0.001632	8.64e-11	-0.00332324	0.00188093	0.16
rs11713193	3	49924424	0.5156	A	G	0.933133	MST1R	0.023616	0.001632	3.02e-48	0.0180957	0.0018475	2e-22
rs117632017	15	52260107	0.0366	A	G	0.975492	LYSMD2	0.035712	0.004992	1.182e-12	0.0272672	0.00496154	9.5e-09
rs117711868	12	123540756	0.0211	A	G	0.940004	ABCB9	0.036096	0.006432	1.844e-08	0.00851043	0.00630094	0.17
rs11781222	8	23389571	0.853	T	C	0.990027	SLC25A37	0.016032	0.002304	3.245e-12	0.00745098	0.00269521	0.0064
rs11971098	7	26699061	0.9093	A	G	0.96651	HOTAIRM1	-0.018816	0.00288	8.078e-11	-0.00218764	0.00324586	0.3
rs1199334	3	138091140	0.1896	A	G	0.849805	ESYT3	0.01392	0.002016	1.503e-12	-0.00305279	0.0023797	0.14
rs12022461	1	33232525	0.1674	A	G	0.954323	YARS	-0.016032	0.002112	9.777e-14	-0.00451124	0.00244853	0.057
rs12055154	5	176675423	0.9725	A	G	0.866263	RAB24	-0.030912	0.005184	2.301e-09	-0.00874111	0.0058148	0.14
rs12098284	10	76047464	0.1212	T	C	0.857323	AP3M1	0.017664	0.002496	9.868e-13	0.00116093	0.00279965	0.73
rs12130426	1	96603035	0.5755	T	C	0.930322	EEF1A1P11	0.011808	0.001632	1.254e-13	0.00546931	0.00186221	0.0026
rs12193797	6	41748352	0.8704	A	G	0.990943	FRS3	0.016128	0.002688	3.333e-09	-0.00052033	0.00268984	0.85
rs12197759	6	34475822	0.7464	A	G	0.990636	SNRPC	0.013728	0.00192	5.206e-13	0.00405053	0.00208623	0.061
rs12247165	10	64815153	0.1086	A	G	0.9527	MRPL35P2	-0.014496	0.002592	1.441e-08	-0.00115627	0.00299394	0.47
rs12413409	10	104719096	0.074	A	G	0.927578	ARL3	0.025632	0.002784	4.729e-20	0.0177182	0.00345716	8.6e-08
rs12420907	11	85277870	0.1296	A	C	0.821128	TMEM126B	-0.014112	0.0024	2.655e-09	0.00584862	0.00272069	0.023
rs12462975	19	30272202	0.3243	A	G	0.858496	CCNE1	0.018528	0.001728	1.474e-25	0.00339592	0.00198345	0.051
rs12509234	4	120319434	0.7214	T	C	0.902862	FABP2	-0.011136	0.001824	3.893e-10	-0.000453562	0.00201293	0.7
rs12546331	8	87505968	0.508	T	C	0.972509	SLC2A3P4	0.010368	0.001632	2.091e-10	0.00457813	0.00185175	0.013
rs1260326	2	27730940	0.3913	T	C	0.87693	GPN1	-0.010272	0.001632	1.16e-10	-0.00480764	0.00187188	0.0064
rs12669252	7	93234426	0.0892	A	G	0.865645	CALCR	-0.01824	0.00288	2.166e-10	-0.00737392	0.00319496	0.014
rs12692738	2	165558252	0.7642	T	C	0.93126	SLC38A11	-0.012576	0.001824	5.236e-12	-0.000576548	0.00220475	0.73
rs12714199	2	86812549	0.6146	T	C	0.980813	CHMP3	-0.013536	0.001632	3.219e-16	-0.00123481	0.00188301	0.45
rs12733421	1	150616117	0.0584	T	C	0.847247	C1orf54	0.016704	0.002976	1.567e-08	0.00156945	0.00346018	0.96
rs12742293	1	78855358	0.2986	T	G	0.999541	FUBP1	0.011328	0.001824	2.538e-10	-0.0018945	0.00200001	0.41
rs1285245	17	77796889	0.3864	C	G	0.979468	CBX4	-0.010176	0.001728	1.627e-09	0.00512854	0.00190999	0.01
rs12914623	15	80993570	0.2722	C	G	0.899262	ABHD17C	-0.015264	0.001824	1.999e-16	0.00267006	0.00209993	0.23
rs12929754	16	30512443	0.5177	A	G	0.999607	KAT8	-0.014592	0.001824	1.411e-15	0.00625343	0.0018657	0.00048
rs12943620	17	78444658	0.2333	T	G	0.999901	NPTX1	-0.011904	0.002016	3.956e-09	-0.00195744	0.00220629	0.27
rs1318241	11	77930792	0.147	T	C	0.862322	GAB2	-0.011808	0.002112	2.56e-08	-0.0119906	0.00254849	9.5e-07
rs13232975	7	93205690	0.9759	T	C	0.830223	CALCR	-0.033504	0.005952	1.782e-08	-0.0271733	0.00582143	1.2e-05
rs13240600	7	99064466	0.8343	A	G	0.94336	ATP5J2	0.01728	0.002112	7.904e-16	0.00883402	0.00252529	0.00024
rs13245051	7	113362799	0.4557	A	G	0.885614	PPP1R3A	0.0144	0.001632	1.121e-18	0.00222778	0.00183789	0.25
rs1358005	7	46062372	0.1866	A	G	0.952161	TTC4P1	0.013056	0.002304	2.839e-08	-0.00442695	0.00236456	0.097
rs141311529	1	46403041	0.0246	A	G	0.85439	RP11-767N6.7	-0.033792	0.005952	1.421e-08	0.0148449	0.00582356	0.0084
rs147553474	16	30050605	0.947	T	C	0.873554	KCTD13	0.029856	0.004128	6.186e-13	-0.00168333	0.00409715	0.68
rs1521527	2	165427825	0.5182	C	G	0.976421	SLC38A11	-0.009792	0.001632	1.767e-09	0.00163753	0.00184471	0.22
rs1544459	7	77417584	0.5149	T	C	0.942118	TMEM60	-0.0096	0.001536	7.076e-10	-0.00293221	0.00182868	0.14
rs1557765	11	17403639	0.3889	T	C	0.821171	KCNC1	-0.011712	0.001632	2.607e-13	0.0014345	0.00189936	0.32
rs1582931	5	122657199	0.4745	A	G	0.844517	CEP120	-0.012096	0.001632	1.911e-13	0.0100797	0.00186582	1.5e-08
rs1624134	10	34834482	0.3925	C	G	0.929817	PARD3	0.0096	0.001632	6.505e-09	-0.000195509	0.00188666	0.77
rs16867358	2	181588372	0.9396	T	C	0.986926	UBE2E3	-0.018816	0.003168	3.468e-09	-0.00195603	0.0035923	0.64
rs16982345	19	18500722	0.2509	A	G	0.837081	PGPEP1	0.011328	0.00192	4.355e-09	0.00905517	0.00214307	9.3e-06
rs1707322	1	46505147	0.3155	A	G	0.921034	IPP	-0.013056	0.001728	1.589e-14	0.00424423	0.00200398	0.039
rs17193211	21	38885506	0.0695	T	C	0.996838	PIGP	-0.020064	0.00336	1.744e-09	-0.0058243	0.00380819	0.12
rs17207196	7	75101065	0.42	T	C	0.977989	AC018720.10	-0.02112	0.001632	1.576e-36	-0.00409227	0.00184647	0.018
rs1730859	1	107617707	0.651	A	G	0.982476	PRMT6	-0.01152	0.001632	2.956e-12	0.00213395	0.00194132	0.16
rs17722341	7	76712801	0.8915	T	G	0.999279	UPK3BP1	0.018144	0.002592	2.366e-12	0.00499777	0.00262709	0.03
rs17724992	19	18454825	0.7197	A	G	0.837271	PGPEP1	0.016512	0.001728	5.232e-21	0.000471927	0.00209978	0.93
rs186017271	15	83368605	0.0152	A	G	0.942973	FAM103A1	0.044064	0.007776	1.598e-08	0.00236288	0.0076487	0.45
rs1884447	1	185021410	0.4087	A	G	0.958334	CTA-253N17.1	-0.010176	0.001824	3.684e-08	0.00635643	0.00186888	0.0003
rs192042440	16	69285510	0.0243	T	C	0.989047	CIRH1A	-0.043584	0.006144	9.17e-13	0.00751929	0.00600005	0.15
rs1967772	13	28036062	0.2719	A	G	0.865616	MTIF3	-0.016608	0.001824	9.404e-20	-0.00153815	0.00206068	0.47
rs2010281	14	103862322	0.3466	A	G	0.934923	APOPT1	-0.01488	0.001632	4.965e-20	-0.042296	0.00195675	7.9e-109
rs2044469	2	174961488	0.6619	A	G	0.943234	OLA1	-0.012768	0.001728	1.192e-13	-0.000447025	0.00192995	0.8
rs206936	6	34302869	0.8094	A	G	0.887915	UHRF1BP1	-0.017952	0.00192	8.831e-21	0.00493432	0.00235049	0.01
rs2072597	19	12996740	0.6946	A	G	0.979004	DNASE2	-0.012	0.002016	1.524e-09	0.0065049	0.00202918	0.00059
rs2074613	5	139714564	0.5662	T	C	0.951882	HBEGF	0.01104	0.001632	1.837e-11	-0.000524248	0.00186565	0.94
rs2170382	8	74689288	0.1103	T	C	0.869133	UBE2W	0.016992	0.002592	4.262e-11	-0.00199773	0.00292182	0.45
rs2245368	7	76608143	0.8137	T	C	0.995749	UPK3BP1	-0.022848	0.002208	1.717e-25	-0.00836689	0.00244127	0.00033
rs2246012	6	131898208	0.8512	T	C	0.897215	MED23	-0.015456	0.002112	1.154e-13	-0.0100713	0.00245093	9.3e-05
rs2255248	3	15754849	0.5788	T	C	0.92491	AC090945.1	-0.009792	0.001536	5.017e-10	-0.00209164	0.00188039	0.24
rs2279620	17	7792465	0.1203	C	G	0.809187	TMEM256	0.015456	0.002688	5.048e-09	-0.0284339	0.00291842	2.1e-23
rs2281997	9	34521867	0.3314	T	C	0.975604	KIF24	0.009696	0.001728	3.42e-08	0.0022246	0.00198576	0.2
rs2283006	7	93085722	0.4881	A	G	0.803982	CALCR	0.012672	0.001632	8.055e-15	0.00155436	0.00183098	0.54
rs2284265	20	43517041	0.2697	T	C	0.972112	YWHAB	0.011232	0.002112	4.813e-08	4.40863e-05	0.00209253	0.63
rs2290573	15	75129594	0.5423	A	G	0.887177	RPP25	0.009696	0.001536	4.566e-10	0.00230866	0.00189014	0.14
rs2304130	19	19789528	0.9021	A	G	0.996404	SUGP1	0.01632	0.002784	4.321e-09	-0.00669846	0.00331626	0.031
rs2306028	11	46900659	0.1105	T	G	0.847206	ATG13	-0.01248	0.002208	3.224e-08	0.0301939	0.00269931	6.5e-32
rs2307022	16	68381978	0.3278	A	G	0.857762	SLC7A6	0.012864	0.001632	7.573e-15	0.00420596	0.00214399	0.023
rs2434467	11	43899601	0.342	T	C	0.929514	RP11-613D13.5	0.01152	0.001728	2.024e-11	0.00280651	0.00193436	0.23
rs2543132	8	15536311	0.8087	C	G	0.804433	TUSC3	0.013344	0.002016	1.021e-10	0.00297339	0.00239223	0.19
rs2680648	3	53777176	0.7548	T	C	0.801466	ACTR8	0.015264	0.00192	2.724e-15	0.00193913	0.00218314	0.4
rs2710323	3	52815905	0.5386	T	C	0.996027	ITIH4	-0.013536	0.001536	3.653e-18	-0.00991076	0.00228681	1.1e-05
rs2744974	6	34579431	0.3239	T	C	0.956988	SNRPC	0.025056	0.001632	1.275e-51	0.00129622	0.0019519	0.47
rs2803316	1	1865298	0.4551	A	G	0.883759	TMEM52	-0.013632	0.001632	1.878e-16	-0.00483841	0.00184656	0.0073
rs2820295	1	201800868	0.3266	A	G	0.969509	LMOD1	0.02256	0.001728	5.556e-39	-0.00189408	0.00193322	0.44
rs2837398	21	41427168	0.6075	A	C	0.849947	BRWD1	-0.010752	0.001632	9.5e-11	-0.00584266	0.00189651	0.0079
rs28489620	22	41804716	0.2818	A	G	0.998321	CYP2D6	-0.014496	0.002016	1.423e-12	0.00727221	0.00206095	5.9e-05
rs28734088	15	58957827	0.1388	T	C	0.978142	RP11-30K9.6	0.014688	0.002592	2.14e-08	-0.00302712	0.00280708	0.19
rs28829651	12	123936900	0.591	A	G	0.812631	SNRNP35	0.01056	0.00192	4.066e-08	0.00374939	0.00188372	0.037
rs2952177	8	10141443	0.0864	A	G	0.998282	AF131215.2	0.01824	0.003264	2.169e-08	0.0214392	0.00333147	2e-09
rs2959592	8	17002725	0.8088	T	C	0.892034	RP11-468H14.2	0.013536	0.00192	5.65e-12	0.00452226	0.00238659	0.046
rs2984618	1	47690438	0.4408	T	G	0.848814	TAL1	0.01584	0.001536	3.803e-24	0.00276792	0.00185904	0.17
rs3134358	8	101958433	0.6192	T	G	0.991712	YWHAZ	0.011712	0.001728	3.846e-12	0.0036771	0.00190349	0.033
rs34517439	1	78450517	0.1168	A	C	1	FUBP1	0.037536	0.00288	3.403e-39	-0.000755217	0.00281243	0.66
rs34858588	19	19457235	0.9217	C	G	0.971541	TMEM161A	-0.022944	0.003456	1.873e-11	-0.0092964	0.00344631	0.0035
rs34914000	5	131148950	0.7908	T	C	0.922764	SLC22A4	-0.012768	0.002208	1.177e-08	-0.00532527	0.00228651	0.017
rs35364449	15	74278126	0.1053	T	C	0.954258	UBL7	0.021024	0.002976	2.133e-12	-0.00646491	0.0029632	0.024
rs35679149	6	43604167	0.9742	A	G	0.831047	XPO5	0.039648	0.00576	6.885e-12	-0.000701845	0.00566043	0.79
rs35722922	2	47002226	0.6247	A	G	0.964595	ATP6V1E2	0.015168	0.00192	8.117e-16	0.0031192	0.00188595	0.05
rs3744017	17	73871467	0.1931	A	G	0.948038	RP11-552F3.9	0.013344	0.002112	2.426e-10	0.00339838	0.00237482	0.11
rs3766160	1	15808872	0.2272	A	G	0.924848	DNAJC16	-0.010272	0.001728	4.627e-09	-0.000146392	0.00209199	0.86
rs3770799	2	36788616	0.6367	A	G	0.935058	FEZ2	-0.010944	0.001728	1.213e-10	-0.000581295	0.00189792	0.78
rs3803286	14	103246470	0.3407	A	G	0.899679	TRAF3	0.017088	0.001728	2.745e-23	0.00354258	0.00196814	0.066
rs3809046	11	119018766	0.0825	T	G	0.986228	VPS11	-0.017472	0.003072	9.174e-09	-0.0156131	0.00351648	7.2e-06
rs3814883	16	29994922	0.4795	T	C	0.867074	KCTD13	0.021792	0.001632	1.471e-40	-0.00670783	0.0018588	0.00033
rs3820667	1	109968410	0.471	A	C	0.975279	CELSR2	0.00912	0.001536	3.432e-09	0.0073375	0.00183703	3.8e-05
rs3822683	5	96080883	0.7851	A	G	0.875097	CTD-2260A17.3	0.012576	0.00192	1.445e-10	-0.00544054	0.0022368	0.0064
rs3825061	11	118944675	0.3863	T	C	0.985736	VPS11	0.01344	0.001632	6.149e-16	-0.00117761	0.00188197	0.47
rs3849570	3	81792112	0.3541	A	C	0.866956	GBE1	0.012864	0.001632	7.347e-15	-0.00152916	0.00195798	0.75
rs3852070	3	52212661	0.4472	C	G	0.999462	ITIH4	-0.01008	0.001824	2.192e-08	-0.000815896	0.00187944	0.81
rs3966782	17	4807098	0.6693	T	C	0.945191	GP1BA	-0.011424	0.001728	1.172e-10	-0.00447921	0.00198658	0.018
rs40245	7	21470536	0.3374	A	T	0.80504	SP4	0.009984	0.001728	6.536e-09	0.000795262	0.00191578	0.73
rs41269026	6	34208773	0.0459	A	C	0.989053	RPS10	-0.026592	0.004416	1.153e-09	0.0138611	0.00428666	0.0023
rs41270066	6	35442122	0.0499	T	C	0.992816	C6orf106	0.028032	0.004224	2.534e-11	-0.0228026	0.00429565	2.9e-07
rs4240673	8	10787612	0.4545	T	C	0.976455	MTMR9	0.0168	0.001536	1.584e-26	0.0361155	0.00186568	9.6e-87
rs4278019	6	53693410	0.2797	A	T	0.819877	RP11-411K7.1	0.009984	0.001824	2.841e-08	-0.00865359	0.00202932	2.2e-05
rs427943	21	46570896	0.4288	A	C	0.90371	C21orf33	-0.016992	0.001632	3.603e-25	-0.00345337	0.00188099	0.069
rs4319473	11	46702691	0.1469	A	G	0.946417	ATG13	0.013344	0.002112	6.257e-10	0.0252223	0.00252464	7.8e-26
rs4382152	5	106379106	0.6155	T	C	0.914223	CTC-254B4.1	0.009984	0.001632	1.928e-09	0.00395528	0.00190599	0.056
rs4473241	17	42281282	0.3011	T	G	0.954921	ASB16	0.01152	0.002016	5.354e-09	0.0305867	0.00205805	5.6e-52
rs4545921	19	49646006	0.3971	A	G	0.917206	C19orf73	0.011232	0.001824	1.809e-09	0.00332451	0.0018964	0.12
rs4581940	2	69655790	0.5857	T	C	0.864745	GFPT1	0.009696	0.001632	3.43e-09	0.00470569	0.00185848	0.0058
rs4653017	1	33776728	0.6679	T	C	0.859387	ZNF362	0.011328	0.001728	1.11e-10	-0.00561295	0.00197418	0.0034
rs4671328	2	58935282	0.4496	T	G	0.802952	AC007238.1	0.020544	0.001632	3.422e-36	-0.00182318	0.00185449	0.3
rs4712972	6	25772047	0.1536	A	G	0.944644	U91328.19	0.013344	0.002208	1.266e-09	0.0124658	0.00256141	1.3e-06
rs4740383	9	133783566	0.4185	A	G	0.844416	LAMC3	0.012576	0.001728	7.028e-14	0.000319392	0.00189228	0.7
rs4755713	11	43532201	0.6032	T	C	0.977303	HSD17B12	-0.013536	0.001824	3.075e-13	0.00478646	0.00189121	0.019
rs4783241	16	82650384	0.4797	C	G	0.86514	CDH13	-0.00912	0.001632	2.223e-08	-0.00338567	0.00184994	0.12
rs4808934	19	19370917	0.171	T	C	0.968089	LPAR2	-0.0168	0.002112	3.848e-15	-0.00510189	0.00252868	0.08
rs4819021	21	46466927	0.5173	T	C	0.901754	C21orf33	0.012	0.001824	9.938e-11	0.00394915	0.00188085	0.039
rs4840923	8	8179649	0.7146	C	G	0.968221	MFHAS1	-0.011904	0.002016	4.686e-09	-0.0124697	0.00205171	1.9e-09
rs4841280	8	9956552	0.7698	A	G	0.965753	AF131215.2	-0.015168	0.00192	6.396e-15	-0.010377	0.00219889	6.9e-06
rs4880341	10	133992689	0.5725	T	C	0.912811	DPYSL4	-0.01248	0.001632	3.059e-14	-0.0104762	0.00186833	3.1e-08
rs4889606	16	31011183	0.6305	A	G	0.946886	SETD1A	0.020064	0.001632	2.903e-36	-0.00981798	0.00192025	8.8e-08
rs4912763	5	140972117	0.2579	T	C	0.811669	IK	0.012192	0.002112	5.733e-09	0.00180377	0.00211312	0.35
rs4969472	17	79976425	0.5588	A	G	0.975401	CCDC57	-0.009792	0.001728	1.071e-08	-0.0092079	0.00187303	3.9e-06
rs4970712	1	92993547	0.1939	A	C	0.875316	RP4-717I23.3	0.01344	0.00192	2.746e-12	0.0134983	0.0022505	4.5e-09
rs4985155	16	15129459	0.6689	A	G	0.980328	RRN3	0.009792	0.001632	3.391e-09	-0.00681359	0.0019615	0.00033
rs5011579	16	69187318	0.2828	C	G	0.989129	CIRH1A	-0.01296	0.002016	2e-10	0.00015568	0.00209006	0.91
rs554298	1	78604614	0.2196	A	G	0.99927	FUBP1	-0.013536	0.001824	1.773e-13	0.000864021	0.00220006	0.75
rs56183247	8	10764512	0.9372	C	G	0.976425	MTMR9	-0.022848	0.00384	1.798e-09	-0.020892	0.00375867	7.2e-09
rs61004096	8	11656924	0.1872	T	C	0.992572	AF131215.2	-0.014016	0.0024	2.405e-09	-0.0147263	0.00237074	1.9e-11
rs61813324	1	156049877	0.1312	T	C	0.862291	ISG20L2	0.027744	0.002688	3.196e-24	0.0078522	0.00270999	0.0074
rs61828641	1	174321997	0.1092	A	G	0.985776	SERPINC1	0.021408	0.00288	2.492e-13	0.0108422	0.0029463	8.2e-05
rs62240487	22	18147568	0.0405	A	G	0.972418	BID	-0.02544	0.004704	4.993e-08	-0.00572202	0.00483068	0.1
rs62260810	3	50427616	0.1167	A	G	0.989701	MAPKAPK3	0.016896	0.00288	3.847e-09	-0.00470697	0.00292837	0.082
rs62262463	3	48961019	0.903	A	G	0.996379	ATRIP	-0.020736	0.003072	1.826e-11	-0.0353895	0.00320259	7.1e-31
rs6476617	9	37200103	0.3797	A	G	0.907921	ZCCHC7	-0.014304	0.001632	1.525e-17	-0.00492228	0.00191387	0.014
rs6493498	15	51754451	0.4465	T	C	0.956049	LYSMD2	0.013152	0.001536	4.838e-17	0.00273463	0.00187162	0.23
rs6556301	5	176527577	0.3707	T	G	0.97535	RAB24	-0.010848	0.001632	8.137e-11	-0.00981781	0.00192539	2.1e-07
rs6569648	6	130349119	0.7656	T	C	0.981559	L3MBTL3	-0.012288	0.001824	2.061e-11	0.0216573	0.00213725	5.6e-26
rs6574093	14	73194830	0.3644	T	G	0.925197	ACOT1	0.009888	0.001728	8.458e-09	-0.000653039	0.00194114	0.77
rs6574100	14	73323682	0.5887	A	T	0.937839	ACOT1	0.011328	0.001632	1.103e-11	0.00226572	0.00189591	0.29
rs6578412	11	1482582	0.0552	T	C	0.879723	AP006621.5	0.02304	0.004032	1.144e-08	0.0177708	0.00399918	1.5e-05
rs6587552	1	151018861	0.241	A	G	0.923325	POGZ	0.015072	0.00192	2.174e-15	0.00171599	0.00217156	0.28
rs6606686	12	110903380	0.6969	C	G	0.999921	ANAPC7	-0.014976	0.001632	3.567e-19	-0.00311068	0.00197915	0.076
rs6700816	1	174883994	0.9691	A	T	0.964953	DARS2	0.033216	0.0048	4.832e-12	0.0221449	0.00531433	2.5e-05
rs6732079	2	46877963	0.0944	A	T	0.963285	RP11-333I13.1	0.021024	0.003168	1.875e-11	0.0048675	0.00310204	0.07
rs67456872	8	9437399	0.9447	T	C	0.940186	MFHAS1	0.025248	0.004032	2.783e-10	0.0171034	0.00401842	7.9e-06
rs684214	17	40696915	0.2786	T	C	0.969104	FAM134C	0.011328	0.002016	2.788e-08	0.0132586	0.00205514	1.7e-11
rs7025938	9	103088321	0.6798	C	G	0.943215	TEX10	-0.015552	0.001728	1.47e-19	-0.00520869	0.00199593	0.0081
rs7075347	10	76533307	0.0652	T	C	0.966183	VDAC2	-0.021696	0.00336	1.416e-10	-0.000123542	0.00371018	0.84
rs7083450	10	103984060	0.8309	T	C	0.876388	HPS6	0.01584	0.002112	1.56e-13	-0.00674671	0.00254601	0.004
rs7124681	11	47529947	0.4162	A	C	0.985545	NUP160	0.024672	0.001536	3.956e-55	-0.000510641	0.00186789	0.82
rs71326918	3	50174844	0.1108	A	C	0.995949	RBM6	-0.022368	0.00288	2.029e-14	-0.0170707	0.00296304	4.8e-08
rs7133378	12	124409502	0.3335	A	G	0.990939	RP11-380L11.4	0.012192	0.001632	2.931e-13	0.013555	0.00198761	4.4e-12
rs71401807	16	70449124	0.0387	T	C	0.991775	EXOSC6	-0.031104	0.004896	1.795e-10	-0.0102601	0.00482678	0.018
rs715	2	211543055	0.6953	T	C	0.843061	MYL1	-0.015072	0.001824	1.337e-16	0.00569696	0.00198161	0.0095
rs7180542	15	66040030	0.1806	T	C	0.930196	IGDCC4	-0.01152	0.002112	4.062e-08	-0.022476	0.00246468	4.8e-22
rs7219230	17	39286180	0.3394	T	C	0.969141	KRT32	0.010848	0.001728	4.87e-10	0.000285331	0.00198503	0.79
rs7255223	19	32824310	0.2746	A	C	0.99747	ZNF507	-0.010464	0.001824	1.242e-08	-0.00450957	0.00210703	0.019
rs7306544	12	132439381	0.8813	T	C	0.956593	DDX51	-0.013632	0.002496	4.039e-08	-0.00774786	0.00303222	0.015
rs73405697	6	34470396	0.9092	T	C	0.991117	SNRPC	-0.028992	0.003168	7.932e-20	-0.0114596	0.0031938	0.00028
rs73671497	8	23456634	0.8329	A	T	0.99022	SLC25A37	0.014496	0.002496	3.238e-09	0.00195644	0.00246073	0.27
rs7463228	8	10506113	0.9012	T	C	0.939127	MTMR9	-0.015456	0.002784	4.572e-08	-0.0207858	0.00310917	3.8e-12
rs7498665	16	28883241	0.6179	A	G	0.935763	CCDC101	-0.02736	0.001632	1.139e-66	0.00288652	0.00189013	0.19
rs7544205	1	156493074	0.6483	A	G	0.956868	MEF2D	-0.010656	0.00192	2.191e-08	0.00575813	0.00193065	0.0035
rs7547843	1	174507529	0.07	A	G	0.969666	SERPINC1	-0.017856	0.003168	1.473e-08	-0.00640722	0.0035226	0.1
rs75692653	3	44706990	0.0229	A	G	0.865675	ZNF502	0.034656	0.006048	1.25e-08	-0.0038896	0.00604461	0.74
rs7588437	2	181575281	0.3664	A	G	0.986917	UBE2E3	-0.01584	0.001632	2.321e-22	-0.00221084	0.00190643	0.19
rs76040172	21	46488959	0.054	A	G	0.901888	C21orf33	-0.03312	0.004128	6.039e-16	-0.00415982	0.00413037	0.3
rs7607369	2	219279097	0.4076	A	G	0.949466	RQCD1	0.011616	0.001536	8.202e-14	0.000820762	0.00184444	0.39
rs761423	1	17301672	0.5412	T	C	0.969342	MFAP2	0.01008	0.001632	6.512e-10	0.004314	0.00183783	0.017
rs768023	6	108876002	0.6033	A	G	0.99469	ZNF259P1	0.015456	0.001536	1.127e-22	-0.00810019	0.00189327	2.6e-05
rs7710706	5	74343769	0.3859	A	G	0.903272	HMGCR	-0.013344	0.001728	2.238e-15	-0.000548568	0.00193204	0.93
rs7730004	5	43191033	0.6614	T	C	0.906939	ZNF131	0.013344	0.001728	1.461e-14	0.00189631	0.0019774	0.24
rs7779296	7	6779270	0.7159	A	G	0.846589	PMS2	-0.009888	0.001728	4.59e-09	0.00195444	0.0020093	0.22
rs78333469	16	69267880	0.0151	A	G	0.989048	CIRH1A	-0.043872	0.007776	1.974e-08	-0.00598845	0.00765431	0.44
rs784944	4	52927229	0.2754	A	G	0.888326	LRRC66	0.012384	0.001824	7.521e-12	0.00158842	0.0020884	0.44
rs7868665	9	36989746	0.6582	T	C	0.857348	ZCCHC7	0.010176	0.001728	3.521e-09	0.000656848	0.00192984	0.87
rs78886584	1	16859325	0.5018	A	G	0.964648	CROCCP2	-0.010176	0.001824	3.437e-08	-0.00122219	0.00185277	0.5
rs79113395	1	1590521	0.266	A	G	0.992864	SLC35E2B	-0.0192	0.002112	2.033e-20	0.00691252	0.00208279	0.00061
rs7919	16	70514828	0.4511	A	C	0.949624	EXOSC6	-0.01488	0.001632	1.217e-19	-0.00170197	0.00189924	0.28
rs79780963	10	104952499	0.0804	T	C	0.946861	ARL3	0.023424	0.00336	2.632e-12	0.0165268	0.0034607	4.9e-07
rs8030476	15	68046828	0.1	A	G	0.892272	PIAS1	0.016992	0.002592	5.78e-11	0.0069076	0.00312769	0.076
rs8075273	17	61728881	0.2878	A	C	0.940373	MAP3K3	-0.013152	0.001728	4.665e-14	-0.00918	0.00207125	4.3e-06
rs823075	1	205774897	0.4198	T	C	0.987228	PM20D1	-0.009216	0.001632	2.403e-08	-0.00385952	0.0018594	0.039
rs836525	7	6465909	0.1719	T	C	0.906898	RAC1	0.013248	0.002208	1.196e-09	0.00702864	0.00249654	0.0011
rs849135	7	28196413	0.4845	A	G	0.996876	JAZF1	0.010176	0.001536	4.735e-11	0.00627278	0.00182147	0.0014
rs881301	8	38332318	0.5836	T	C	0.96897	FGFR1	-0.010176	0.001632	7.545e-10	-0.00529034	0.00187466	0.019
rs891387	18	21103909	0.4951	T	C	0.980588	NPC1	0.019968	0.001632	9.256e-35	-0.00566939	0.00186001	0.0022
rs905938	1	154991389	0.7223	T	C	0.981623	ZBTB7B	-0.013728	0.001824	1.711e-14	-0.000790453	0.00207141	0.74
rs9352	19	4442336	0.5349	T	C	0.956707	UBXN6	0.00912	0.001632	2.242e-08	0.00216753	0.00186027	0.19
rs9378999	6	5979069	0.3501	T	C	0.935735	NRN1	-0.011136	0.00192	6.91e-09	-0.0052037	0.00193887	0.0062
rs9450537	6	87566319	0.3848	A	G	0.990296	RARS2	0.009792	0.001728	1.321e-08	-0.000164871	0.00188835	0.9
rs9595908	13	33184288	0.6427	T	C	0.942946	PDS5B	0.014784	0.001632	3.734e-20	0.011331	0.00192141	5.7e-11
rs9818870	3	138122122	0.1545	T	C	0.849735	ESYT3	-0.013152	0.002112	1.14e-09	-0.00727607	0.00253509	0.0016
rs9935222	16	31523926	0.3377	A	C	0.868117	RP11-388M20.6	0.009216	0.001632	1.745e-08	0.00193538	0.0019326	0.15
rs995258	1	97431052	0.5607	A	C	0.953693	RP11-122C9.1	0.013536	0.001632	1.304e-16	0.00667017	0.0018414	0.00071
SNP, single nucleotide polymorphism; Chr, chromosome; EAF, effect allele frequency; A1, effect allele; A2, non-effect allele; BMI, body mass index; eBMD, estimated bone mineral density; PPH4, the posterior probability hypothesis for colocalization that both traits are associated through sharing a single causal variant. The table presents loci with colocalization evidence (PPH4>0.8) in skeletal mu…

## Sheet: S8
Table S8. Characteristics of index SNPs identified by colocalization analysis incorporated into the visceral adipose-tissue instrumented BMI.
SNP	Chr	Position	EAF	A1	A2	PPH4	Gene	Exposure			Outcome: eBMD
								β	se	P-value	β	se	P-value
rs1004807	3	53140603	0.2956	T	C	0.984359	ITIH4	-0.013056	0.001824	3.255e-13	-0.0120754	0.00211245	6e-09
rs10151024	14	73746847	0.8073	A	G	0.835198	ACOT2	-0.013152	0.002304	1.379e-08	-0.00453931	0.00239802	0.085
rs1016756	2	58677349	0.1321	A	G	0.85515	VRK2	0.017952	0.002304	1.422e-14	-0.00142666	0.00276973	0.46
rs10182181	2	25150296	0.5052	A	G	0.946238	EFR3B	-0.031392	0.001536	2.45e-91	-0.00369669	0.00183152	0.057
rs10431745	14	102302372	0.9287	A	G	0.940019	RP11-1017G21.5	0.019104	0.003168	1.214e-09	-0.00130524	0.00354833	0.51
rs10438243	14	104345822	0.4243	A	G	0.982265	XRCC3	0.009216	0.001632	2.471e-08	0.0106996	0.0018777	2.9e-10
rs10491182	17	46120767	0.9329	T	C	0.844782	MRPL10	0.0192	0.002976	9.091e-11	0.0270358	0.00360696	3.8e-14
rs10514710	3	44883971	0.198	A	G	0.998666	ZNF502	-0.011136	0.00192	1.272e-08	-0.00609889	0.00231148	0.0076
rs10516497	4	103942714	0.8084	A	C	0.847279	LRRC37A15P	0.012	0.00192	8.876e-10	-0.00280145	0.00232736	0.43
rs10668	3	123211064	0.5049	T	G	0.955754	MYLK-AS1	-0.011232	0.001632	1.404e-11	-0.00117283	0.00186196	0.46
rs10733289	9	14775859	0.5776	A	G	0.894561	RP11-408A13.4	-0.009984	0.001728	4.438e-09	0.000944529	0.00188597	0.31
rs10747472	1	96276198	0.683	C	G	0.979068	RP11-147C23.1	0.014688	0.001728	2.404e-17	0.00291362	0.0019527	0.065
rs1075901	17	15943910	0.4516	T	C	0.939611	CENPV	-0.011328	0.001536	4.431e-13	0.000145304	0.00186226	0.97
rs10773049	12	124506631	0.5849	T	C	0.988763	RP11-380L11.4	-0.010848	0.001632	9.356e-12	-0.0162595	0.00189257	2.5e-19
rs10779751	1	11284336	0.2787	A	G	0.916169	RP4-635E18.7	0.012576	0.001728	2.657e-13	-0.0180172	0.00206909	5.5e-20
rs10797987	1	184651822	0.5116	T	C	0.945715	EDEM3	-0.011232	0.001824	7.694e-10	0.00107709	0.00183111	0.38
rs10850777	12	117596788	0.4388	A	G	0.888277	TESC	0.010368	0.001632	2.654e-10	0.00359808	0.00186543	0.029
rs10873947	1	77986516	0.3798	A	G	0.997229	FUBP1	-0.012576	0.001536	1.47e-15	-0.000528094	0.00187568	0.94
rs10896012	11	65278461	0.7849	T	C	0.805619	FIBP	-0.015552	0.002016	1.021e-14	-0.0256812	0.00223431	1.2e-32
rs10923724	1	119546842	0.5562	T	C	0.989056	TBX15	-0.012096	0.001536	1.142e-14	0.012823	0.00185502	1e-12
rs11001221	10	76716136	0.9091	A	G	0.823293	VDAC2	-0.020448	0.003168	1.071e-10	0.00125466	0.00335779	0.69
rs11057354	12	124267638	0.108	A	G	0.977243	CCDC92	-0.01536	0.002496	1.276e-09	-0.00722027	0.00295235	0.0079
rs11118308	1	219633869	0.5537	A	G	0.852903	MORF4L1P1	0.009408	0.001536	1.552e-09	-0.0026628	0.00184158	0.3
rs11121210	1	8708529	0.3445	T	C	0.964409	RP5-1115A15.1	-0.010656	0.001632	2.365e-10	0.0221385	0.00191378	1.3e-31
rs11125788	2	25022113	0.0416	T	C	0.936014	CENPO	-0.028224	0.004704	1.663e-09	0.0135847	0.00456484	0.004
rs112566467	1	39562627	0.2071	T	C	0.96801	OXCT2P1	0.017664	0.002304	5.859e-15	0.0119716	0.00225218	3.2e-08
rs114495530	1	96282449	0.0263	A	G	0.979033	RP11-147C23.1	0.034272	0.005664	1.62e-09	0.00860055	0.00558517	0.14
rs115325974	2	100819260	0.0737	A	G	0.939924	AFF3	0.023328	0.003552	3.148e-11	0.00631667	0.00346851	0.11
rs11538	22	18220831	0.8284	A	G	0.886128	BCL2L13	-0.013248	0.002208	1.094e-09	-0.00608169	0.00245396	0.035
rs11577094	1	38026600	0.0791	T	C	0.943831	MEAF6	0.017856	0.00288	3.275e-10	0.00806061	0.00327991	0.04
rs1159974	6	126090277	0.4904	T	C	0.801691	RP11-624M8.1	-0.01056	0.001632	7.753e-11	-0.00243049	0.00183171	0.3
rs11672660	19	46180184	0.1871	T	C	0.81487	APOC1P1	-0.032448	0.002016	6.831e-60	-0.00335396	0.00234534	0.25
rs11713193	3	49924424	0.5156	A	G	0.973193	SEMA3F	0.023616	0.001632	3.02e-48	0.0180957	0.0018475	2e-22
rs11724872	4	144140665	0.6104	T	C	0.900239	USP38	-0.00912	0.001536	8.339e-09	-0.00240397	0.00188329	0.13
rs117632017	15	52260107	0.0366	A	G	0.915651	TMOD2	0.035712	0.004992	1.182e-12	0.0272672	0.00496154	9.5e-09
rs117711868	12	123540756	0.0211	A	G	0.955632	ABCB9	0.036096	0.006432	1.844e-08	0.00851043	0.00630094	0.17
rs11786992	8	95685147	0.6311	A	C	0.986272	KIAA1429	-0.010176	0.001632	3.648e-10	-0.000933815	0.00191693	0.9
rs11790280	9	14651283	0.6102	T	C	0.87546	RP11-408A13.4	-0.009792	0.001632	5.958e-09	0.0028924	0.00191281	0.13
rs11862351	16	4903583	0.2137	A	G	0.814195	UBN1	0.013056	0.002208	5.748e-09	0.00683283	0.00226804	0.0007
rs11971098	7	26699061	0.9093	A	G	0.966045	HOTAIRM1	-0.018816	0.00288	8.078e-11	-0.00218764	0.00324586	0.3
rs12055154	5	176675423	0.9725	A	G	0.876339	RAB24	-0.030912	0.005184	2.301e-09	-0.00874111	0.0058148	0.14
rs12098284	10	76047464	0.1212	T	C	0.874837	VCL	0.017664	0.002496	9.868e-13	0.00116093	0.00279965	0.73
rs12193797	6	41748352	0.8704	A	G	0.809723	FRS3	0.016128	0.002688	3.333e-09	-0.00052033	0.00268984	0.85
rs12197759	6	34475822	0.7464	A	G	0.991734	UHRF1BP1	0.013728	0.00192	5.206e-13	0.00405053	0.00208623	0.061
rs12247165	10	64815153	0.1086	A	G	0.965643	MRPL35P2	-0.014496	0.002592	1.441e-08	-0.00115627	0.00299394	0.47
rs12380880	9	88912765	0.2255	T	C	0.982499	ZCCHC6	-0.010944	0.00192	1.942e-08	-0.00500487	0.00223538	0.021
rs12413409	10	104719096	0.074	A	G	0.963479	MARCKSL1P1	0.025632	0.002784	4.729e-20	0.0177182	0.00345716	8.6e-08
rs12498157	4	44430025	0.7201	A	T	0.831181	GUF1	0.011232	0.001824	1.101e-09	0.00191742	0.00213573	0.84
rs12602912	17	65870073	0.212	T	C	0.898165	AC145343.2	0.015936	0.00192	2.899e-16	-0.00870687	0.00233162	0.00021
rs12692738	2	165558252	0.7642	T	C	0.894305	COBLL1	-0.012576	0.001824	5.236e-12	-0.000576548	0.00220475	0.73
rs12714199	2	86812549	0.6146	T	C	0.983827	CHMP3	-0.013536	0.001632	3.219e-16	-0.00123481	0.00188301	0.45
rs12742293	1	78855358	0.2986	T	G	0.8533	FUBP1	0.011328	0.001824	2.538e-10	-0.0018945	0.00200001	0.41
rs12929754	16	30512443	0.5177	A	G	0.999427	KAT8	-0.014592	0.001824	1.411e-15	0.00625343	0.0018657	0.00048
rs12972158	19	46158473	0.1673	T	C	0.815485	APOC1P1	0.012	0.002112	1.231e-08	-0.00336719	0.00247261	0.039
rs12981080	19	46117532	0.0495	T	C	0.814901	APOC1P1	-0.025824	0.004416	4.607e-09	-0.0145812	0.00446288	0.003
rs13191362	6	163033350	0.8572	A	G	0.97507	PACRG	0.02256	0.0024	4.079e-21	0.0012852	0.00277383	0.69
rs13240600	7	99064466	0.8343	A	G	0.941797	CPSF4	0.01728	0.002112	7.904e-16	0.00883402	0.00252529	0.00024
rs1363695	5	130378027	0.2359	T	C	0.82279	HINT1	-0.012	0.00192	8.055e-10	0.000459329	0.00222614	0.92
rs141311529	1	46403041	0.0246	A	G	0.854712	LURAP1	-0.033792	0.005952	1.421e-08	0.0148449	0.00582356	0.0084
rs150980929	2	25238753	0.0241	C	G	0.967388	CENPO	-0.033504	0.006048	3.733e-08	-0.0113624	0.00596593	0.11
rs1544459	7	77417584	0.5149	T	C	0.869626	TMEM60	-0.0096	0.001536	7.076e-10	-0.00293221	0.00182868	0.14
rs1557765	11	17403639	0.3889	T	C	0.974317	NCR3LG1	-0.011712	0.001632	2.607e-13	0.0014345	0.00189936	0.32
rs1707322	1	46505147	0.3155	A	G	0.864436	RP11-767N6.2	-0.013056	0.001728	1.589e-14	0.00424423	0.00200398	0.039
rs17207196	7	75101065	0.42	T	C	0.993008	AC018720.10	-0.02112	0.001632	1.576e-36	-0.00409227	0.00184647	0.018
rs1730859	1	107617707	0.651	A	G	0.980358	PRMT6	-0.01152	0.001632	2.956e-12	0.00213395	0.00194132	0.16
rs17383803	5	95393883	0.9116	T	C	0.886952	PCSK1	-0.019008	0.00288	5.021e-11	-0.00379594	0.00316031	0.28
rs1752156	9	126534512	0.7968	T	C	0.945122	DENND1A	-0.012288	0.00192	4.172e-10	0.0071344	0.00241961	0.003
rs17575828	3	45440944	0.7634	A	G	0.893926	LIMD1	0.011232	0.00192	5.149e-09	0.000914532	0.00217662	0.68
rs1876359	16	4930100	0.3679	T	C	0.971755	MGRN1	0.012288	0.001632	2.981e-14	0.00267617	0.00194343	0.12
rs192042440	16	69285510	0.0243	T	C	0.984976	CIRH1A	-0.043584	0.006144	9.17e-13	0.00751929	0.00600005	0.15
rs1927790	13	96922191	0.606	T	C	0.886681	DNAJC3-AS1	-0.01344	0.001536	1.571e-17	-0.00298473	0.00188487	0.057
rs198448	11	61500487	0.401	T	C	0.802333	TMEM109	-0.0096	0.001632	9.144e-09	-0.000483149	0.00187404	0.63
rs2010281	14	103862322	0.3466	A	G	0.834767	MARK3	-0.01488	0.001632	4.965e-20	-0.042296	0.00195675	7.9e-109
rs2012502	16	81728081	0.3826	A	C	0.919629	CMIP	0.011424	0.001632	1.901e-12	-0.00507474	0.00193627	0.013
rs2035831	3	173683791	0.3339	C	G	0.854887	NLGN1	-0.009792	0.001728	1.967e-08	0.00182733	0.00196572	0.34
rs2051559	4	3298800	0.8588	T	C	0.846908	RGS12	-0.016032	0.0024	3.775e-11	0.00162078	0.00272727	0.38
rs2065418	11	30422068	0.646	T	G	0.888862	RP11-624D11.2	0.013344	0.001728	6.073e-15	0.00710363	0.00191459	5.5e-05
rs2077869	8	8967434	0.5883	A	T	0.979883	RP11-62H7.2	0.010368	0.001728	6.651e-10	0.0119413	0.00190421	4.8e-11
rs2166171	1	91208451	0.6241	T	C	0.850753	RP4-665J23.1	-0.009888	0.001728	5.494e-09	-0.00367291	0.00189778	0.033
rs217433	7	44553496	0.8031	T	C	0.871335	NUDCD3	-0.01104	0.002016	3.002e-08	-0.000971807	0.00227776	0.78
rs2238799	22	20109325	0.6187	A	G	0.90708	AC006547.13	0.009792	0.001728	8.645e-09	-0.00763962	0.00191642	4.4e-06
rs2241423	15	68086838	0.2285	A	G	0.974558	SKOR1	-0.028608	0.001824	3.602e-54	-0.000276693	0.00222482	0.89
rs2245368	7	76608143	0.8137	T	C	0.979257	PMS2P11	-0.022848	0.002208	1.717e-25	-0.00836689	0.00244127	0.00033
rs2246012	6	131898208	0.8512	T	C	0.97557	ARG1	-0.015456	0.002112	1.154e-13	-0.0100713	0.00245093	9.3e-05
rs2277844	22	38577515	0.5483	A	G	0.915522	RN7SL704P	-0.00912	0.001632	2.481e-08	3.93648e-05	0.00187542	0.89
rs2279620	17	7792465	0.1203	C	G	0.851795	LSMD1	0.015456	0.002688	5.048e-09	-0.0284339	0.00291842	2.1e-23
rs2289090	2	25048847	0.3228	A	G	0.960902	EFR3B	-0.01248	0.001728	1.791e-12	0.00346359	0.00196262	0.063
rs2290573	15	75129594	0.5423	A	G	0.947073	PPCDC	0.009696	0.001536	4.566e-10	0.00230866	0.00189014	0.14
rs2304130	19	19789528	0.9021	A	G	0.991939	CILP2	0.01632	0.002784	4.321e-09	-0.00669846	0.00331626	0.031
rs2306028	11	46900659	0.1105	T	G	0.899781	MDK	-0.01248	0.002208	3.224e-08	0.0301939	0.00269931	6.5e-32
rs2307022	16	68381978	0.3278	A	G	0.935418	NFATC3	0.012864	0.001632	7.573e-15	0.00420596	0.00214399	0.023
rs2434467	11	43899601	0.342	T	C	0.935387	RP11-613D13.5	0.01152	0.001728	2.024e-11	0.00280651	0.00193436	0.23
rs2577947	15	42037570	0.8243	T	C	0.876512	RP11-23P13.6	-0.01296	0.002112	7.349e-10	-0.00731651	0.00239487	0.0017
rs262956	3	183486117	0.3469	T	G	0.93718	MAP6D1	0.011904	0.001728	4.096e-12	0.00307981	0.00193487	0.09
rs2680648	3	53777176	0.7548	T	C	0.968401	ACTR8	0.015264	0.00192	2.724e-15	0.00193913	0.00218314	0.4
rs2689676	1	77764869	0.2251	A	G	0.894663	FUBP1	0.014208	0.002016	1.167e-12	0.00184412	0.00223127	0.41
rs2710323	3	52815905	0.5386	T	C	0.991798	NT5DC2	-0.013536	0.001536	3.653e-18	-0.00991076	0.00228681	1.1e-05
rs2744974	6	34579431	0.3239	T	C	0.859656	SNRPC	0.025056	0.001632	1.275e-51	0.00129622	0.0019519	0.47
rs2803316	1	1865298	0.4551	A	G	0.913317	MMP23A	-0.013632	0.001632	1.878e-16	-0.00483841	0.00184656	0.0073
rs2820295	1	201800868	0.3266	A	G	0.912722	LMOD1	0.02256	0.001728	5.556e-39	-0.00189408	0.00193322	0.44
rs28489620	22	41804716	0.2818	A	G	0.896397	RP5-821D11.7	-0.014496	0.002016	1.423e-12	0.00727221	0.00206095	5.9e-05
rs28670671	9	140363045	0.7119	T	C	0.98801	NSMF	0.011712	0.002112	2.269e-08	0.0019118	0.00207335	0.4
rs28734088	15	58957827	0.1388	T	C	0.926593	RP11-30K9.5	0.014688	0.002592	2.14e-08	-0.00302712	0.00280708	0.19
rs2952177	8	10141443	0.0864	A	G	0.992893	AF131215.2	0.01824	0.003264	2.169e-08	0.0214392	0.00333147	2e-09
rs3087964	3	185348402	0.3369	T	C	0.914611	SENP2	-0.009312	0.001632	2.696e-08	0.00833134	0.0019524	9.9e-07
rs3134358	8	101958433	0.6192	T	G	0.99423	YWHAZ	0.011712	0.001728	3.846e-12	0.0036771	0.00190349	0.033
rs325220	5	98304564	0.2976	A	G	0.803739	CTD-2007H13.3	-0.010176	0.001728	3.564e-09	-0.00377918	0.00199557	0.048
rs34517439	1	78450517	0.1168	A	C	0.999829	FUBP1	0.037536	0.00288	3.403e-39	-0.000755217	0.00281243	0.66
rs34801745	3	196115497	0.3585	C	G	0.97627	TM4SF19-AS1	0.012384	0.00192	7e-11	0.000737254	0.00192338	0.44
rs34858588	19	19457235	0.9217	C	G	0.91297	LPAR2	-0.022944	0.003456	1.873e-11	-0.0092964	0.00344631	0.0035
rs35851183	4	80717182	0.6424	A	G	0.919955	ANTXR2	-0.011616	0.00192	1.069e-09	0.00244931	0.00192687	0.17
rs3744017	17	73871467	0.1931	A	G	0.904418	UNC13D	0.013344	0.002112	2.426e-10	0.00339838	0.00237482	0.11
rs3754861	2	25393722	0.9208	A	C	0.992375	EFR3B	0.019776	0.00336	6.592e-09	0.0104143	0.00361767	0.0032
rs3766160	1	15808872	0.2272	A	G	0.94157	DNAJC16	-0.010272	0.001728	4.627e-09	-0.000146392	0.00209199	0.86
rs3770890	2	36657992	0.9725	T	G	0.824453	FEZ2	-0.028512	0.005088	2.103e-08	0.00382978	0.00577313	0.71
rs3803286	14	103246470	0.3407	A	G	0.827905	TRAF3	0.017088	0.001728	2.745e-23	0.00354258	0.00196814	0.066
rs3809046	11	119018766	0.0825	T	G	0.962608	HMBS	-0.017472	0.003072	9.174e-09	-0.0156131	0.00351648	7.2e-06
rs3811125	9	94187247	0.2806	T	C	0.995045	RP11-440G5.2	-0.014592	0.002016	9.421e-13	-0.00543644	0.00207622	0.0059
rs3822683	5	96080883	0.7851	A	G	0.943622	CTD-2260A17.3	0.012576	0.00192	1.445e-10	-0.00544054	0.0022368	0.0064
rs3825061	11	118944675	0.3863	T	C	0.961386	HMBS	0.01344	0.001632	6.149e-16	-0.00117761	0.00188197	0.47
rs3826705	19	42637232	0.8883	T	C	0.877217	GRIK5	-0.014208	0.002592	2.297e-08	-0.00221889	0.00290129	0.4
rs3852070	3	52212661	0.4472	C	G	0.996861	ITIH4	-0.01008	0.001824	2.192e-08	-0.000815896	0.00187944	0.81
rs3966782	17	4807098	0.6693	T	C	0.86883	AC012146.7	-0.011424	0.001728	1.172e-10	-0.00447921	0.00198658	0.018
rs400277	5	108675737	0.3879	T	C	0.895197	PJA2	-0.009312	0.001632	2.276e-08	-0.0134646	0.00192004	3.7e-12
rs4073582	11	66050712	0.3492	A	G	0.983733	SNX32	-0.01344	0.00192	1.857e-12	0.00217337	0.00191731	0.3
rs41270066	6	35442122	0.0499	T	C	0.954735	UHRF1BP1	0.028032	0.004224	2.534e-11	-0.0228026	0.00429565	2.9e-07
rs420158	9	101477500	0.7619	T	C	0.876236	ANKS6	-0.010272	0.001824	9.412e-09	-0.00666747	0.00215763	0.00057
rs4240673	8	10787612	0.4545	T	C	0.925675	FDFT1	0.0168	0.001536	1.584e-26	0.0361155	0.00186568	9.6e-87
rs427943	21	46570896	0.4288	A	C	0.89863	AP001505.9	-0.016992	0.001632	3.603e-25	-0.00345337	0.00188099	0.069
rs4303732	2	100830040	0.6137	T	C	0.939135	AFF3	0.016224	0.001632	1.264e-22	-0.0040659	0.00186487	0.0097
rs4319473	11	46702691	0.1469	A	G	0.950167	MDK	0.013344	0.002112	6.257e-10	0.0252223	0.00252464	7.8e-26
rs4367923	11	30500810	0.3167	A	G	0.888287	RP11-624D11.2	0.011136	0.00192	1.475e-08	-0.00370859	0.00196362	0.064
rs4372836	2	28973883	0.3259	T	C	0.808146	AC097724.3	0.012	0.001632	7.332e-13	0.0209985	0.00198582	1e-27
rs4473241	17	42281282	0.3011	T	G	0.9447	ASB16-AS1	0.01152	0.002016	5.354e-09	0.0305867	0.00205805	5.6e-52
rs4581940	2	69655790	0.5857	T	C	0.93806	GFPT1	0.009696	0.001632	3.43e-09	0.00470569	0.00185848	0.0058
rs4640343	2	24956027	0.9157	A	C	0.867316	MFSD2B	-0.028128	0.002976	1.146e-20	0.00485668	0.0033078	0.088
rs4712972	6	25772047	0.1536	A	G	0.944677	U91328.19	0.013344	0.002208	1.266e-09	0.0124658	0.00256141	1.3e-06
rs4755713	11	43532201	0.6032	T	C	0.998395	HSD17B12	-0.013536	0.001824	3.075e-13	0.00478646	0.00189121	0.019
rs4808934	19	19370917	0.171	T	C	0.895085	CILP2	-0.0168	0.002112	3.848e-15	-0.00510189	0.00252868	0.08
rs4834272	4	113313986	0.6852	T	C	0.818864	RP11-73K9.3	-0.010368	0.001632	3.459e-10	0.000312704	0.00196904	0.98
rs4840923	8	8179649	0.7146	C	G	0.991454	FAM86B3P	-0.011904	0.002016	4.686e-09	-0.0124697	0.00205171	1.9e-09
rs4841280	8	9956552	0.7698	A	G	0.984257	AF131215.9	-0.015168	0.00192	6.396e-15	-0.010377	0.00219889	6.9e-06
rs4889606	16	31011183	0.6305	A	G	0.996391	KAT8	0.020064	0.001632	2.903e-36	-0.00981798	0.00192025	8.8e-08
rs4970712	1	92993547	0.1939	A	C	0.887801	FAM69A	0.01344	0.00192	2.746e-12	0.0134983	0.0022505	4.5e-09
rs4985155	16	15129459	0.6689	A	G	0.97902	RRN3	0.009792	0.001632	3.391e-09	-0.00681359	0.0019615	0.00033
rs4988235	2	136608646	0.7206	A	G	0.936887	MCM6	0.011904	0.001632	7.094e-13	0.00544046	0.00217566	0.018
rs5011579	16	69187318	0.2828	C	G	0.934229	CIRH1A	-0.01296	0.002016	2e-10	0.00015568	0.00209006	0.91
rs554298	1	78604614	0.2196	A	G	0.99641	FUBP1	-0.013536	0.001824	1.773e-13	0.000864021	0.00220006	0.75
rs56183247	8	10764512	0.9372	C	G	0.925492	FDFT1	-0.022848	0.00384	1.798e-09	-0.020892	0.00375867	7.2e-09
rs56369935	19	18814013	0.0438	A	G	0.853088	MAU2	0.028416	0.004608	5.328e-10	0.00443788	0.00451012	0.26
rs61004096	8	11656924	0.1872	T	C	0.998829	AF131215.2	-0.014016	0.0024	2.405e-09	-0.0147263	0.00237074	1.9e-11
rs61743745	1	40036944	0.029	A	G	0.811142	PABPC4	-0.032928	0.005472	1.539e-09	-0.00228152	0.00537811	0.45
rs61828641	1	174321997	0.1092	A	G	0.96924	SERPINC1	0.021408	0.00288	2.492e-13	0.0108422	0.0029463	8.2e-05
rs62240487	22	18147568	0.0405	A	G	0.8857	BCL2L13	-0.02544	0.004704	4.993e-08	-0.00572202	0.00483068	0.1
rs62260810	3	50427616	0.1167	A	G	0.993376	GMPPB	0.016896	0.00288	3.847e-09	-0.00470697	0.00292837	0.082
rs62262463	3	48961019	0.903	A	G	0.990114	ATRIP	-0.020736	0.003072	1.826e-11	-0.0353895	0.00320259	7.1e-31
rs62491456	7	139885277	0.0953	T	G	0.883717	JHDM1D	0.018912	0.003168	1.294e-09	-0.00703596	0.00307091	0.02
rs6463489	7	5542513	0.0959	T	C	0.978871	FBXL18	0.016032	0.002496	2.504e-10	-0.00405759	0.00289154	0.23
rs6469351	8	112353205	0.6719	T	C	0.942876	RP11-1101K5.1	0.010656	0.001728	3.719e-10	0.00183747	0.00197739	0.33
rs6556301	5	176527577	0.3707	T	G	0.926607	RAB24	-0.010848	0.001632	8.137e-11	-0.00981781	0.00192539	2.1e-07
rs6569648	6	130349119	0.7656	T	C	0.924781	L3MBTL3	-0.012288	0.001824	2.061e-11	0.0216573	0.00213725	5.6e-26
rs6574093	14	73194830	0.3644	T	G	0.959398	DCAF4	0.009888	0.001728	8.458e-09	-0.000653039	0.00194114	0.77
rs6574100	14	73323682	0.5887	A	T	0.816288	RP11-109N23.6	0.011328	0.001632	1.103e-11	0.00226572	0.00189591	0.29
rs6587552	1	151018861	0.241	A	G	0.911665	RP11-68I18.10	0.015072	0.00192	2.174e-15	0.00171599	0.00217156	0.28
rs6606686	12	110903380	0.6969	C	G	0.949945	GPN3	-0.014976	0.001632	3.567e-19	-0.00311068	0.00197915	0.076
rs6661316	1	210095527	0.5893	T	C	0.860766	ADORA2BP	0.01152	0.001536	1.721e-13	-0.00851556	0.00185695	1.2e-05
rs6702421	1	197559324	0.2347	T	C	0.841823	DENND1B	0.010944	0.00192	9.419e-09	-0.00318449	0.00215309	0.34
rs6707827	2	100123030	0.3115	A	G	0.801963	RP11-527J8.1	-0.01008	0.001824	2.124e-08	-0.00274787	0.00201614	0.092
rs6733834	2	198518709	0.8077	C	G	0.890711	RFTN2	0.0144	0.002016	1.543e-12	0.00413266	0.00229529	0.023
rs67456872	8	9437399	0.9447	T	C	0.902911	RP11-62H7.2	0.025248	0.004032	2.783e-10	0.0171034	0.00401842	7.9e-06
rs6809307	3	156862041	0.259	T	C	0.849439	RP11-550I24.2	0.013344	0.001824	8.149e-13	-0.00844854	0.00212121	3.3e-05
rs684214	17	40696915	0.2786	T	C	0.852708	FKBP10	0.011328	0.002016	2.788e-08	0.0132586	0.00205514	1.7e-11
rs701815	10	98975893	0.6176	A	C	0.970492	PGAM1	-0.01056	0.001824	6.117e-09	-0.00391994	0.00197784	0.076
rs7124681	11	47529947	0.4162	A	C	0.996014	C1QTNF4	0.024672	0.001536	3.956e-55	-0.000510641	0.00186789	0.82
rs71326918	3	50174844	0.1108	A	C	0.989716	RBM6	-0.022368	0.00288	2.029e-14	-0.0170707	0.00296304	4.8e-08
rs7133378	12	124409502	0.3335	A	G	0.98784	RP11-380L11.4	0.012192	0.001632	2.931e-13	0.013555	0.00198761	4.4e-12
rs71401807	16	70449124	0.0387	T	C	0.991773	RP11-296I10.6	-0.031104	0.004896	1.795e-10	-0.0102601	0.00482678	0.018
rs7141307	14	88375040	0.7397	T	C	0.801081	ZC3H14	-0.013536	0.00192	5.953e-13	-0.00164899	0.00214164	0.39
rs7255223	19	32824310	0.2746	A	C	0.895482	AC007773.2	-0.010464	0.001824	1.242e-08	-0.00450957	0.00210703	0.019
rs7258722	19	18808915	0.4131	A	T	0.853017	MAU2	-0.0192	0.001632	1.806e-30	0.00387155	0.00189835	0.032
rs73405697	6	34470396	0.9092	T	C	0.991734	UHRF1BP1	-0.028992	0.003168	7.932e-20	-0.0114596	0.0031938	0.00028
rs7374289	3	38633071	0.4015	T	C	0.949187	EXOG	0.008832	0.001536	2.293e-08	0.00288495	0.00188408	0.069
rs740157	7	77055885	0.4501	A	G	0.955337	RP5-899E9.1	0.011328	0.001536	4.758e-13	0.00280046	0.0018478	0.099
rs7463228	8	10506113	0.9012	T	C	0.988245	AF131215.2	-0.015456	0.002784	4.572e-08	-0.0207858	0.00310917	3.8e-12
rs7498665	16	28883241	0.6179	A	G	0.943329	NPIPB9	-0.02736	0.001632	1.139e-66	0.00288652	0.00189013	0.19
rs7541380	1	72421349	0.8898	T	C	0.924338	NEGR1	0.013824	0.002496	4.519e-08	0.00478363	0.0028599	0.033
rs7547843	1	174507529	0.07	A	G	0.969867	SERPINC1	-0.017856	0.003168	1.473e-08	-0.00640722	0.0035226	0.1
rs75692653	3	44706990	0.0229	A	G	0.865675	ZNF502	0.034656	0.006048	1.25e-08	-0.0038896	0.00604461	0.74
rs7590444	2	232721071	0.2239	T	C	0.881358	RP11-690I21.1	0.010656	0.00192	2.147e-08	-0.000614422	0.00212978	0.52
rs761423	1	17301672	0.5412	T	C	0.900065	MST1L	0.01008	0.001632	6.512e-10	0.004314	0.00183783	0.017
rs76420714	14	35628729	0.9018	T	C	0.825408	RP11-85K15.2	0.01824	0.003072	3.599e-09	-0.00738782	0.00311147	0.065
rs768840	14	73143457	0.4359	A	G	0.979219	DCAF4	0.010464	0.001632	3.13e-10	-0.000792051	0.00188587	0.99
rs7779296	7	6779270	0.7159	A	G	0.969263	AC073343.13	-0.009888	0.001728	4.59e-09	0.00195444	0.0020093	0.22
rs779850	5	43383398	0.1895	T	C	0.974049	RP11-159F24.6	0.012192	0.002112	4.103e-09	-0.00734488	0.00232637	0.001
rs78333469	16	69267880	0.0151	A	G	0.984979	CIRH1A	-0.043872	0.007776	1.974e-08	-0.00598845	0.00765431	0.44
rs784944	4	52927229	0.2754	A	G	0.908832	DCUN1D4	0.012384	0.001824	7.521e-12	0.00158842	0.0020884	0.44
rs78886584	1	16859325	0.5018	A	G	0.95137	CROCCP2	-0.010176	0.001824	3.437e-08	-0.00122219	0.00185277	0.5
rs79113395	1	1590521	0.266	A	G	0.992862	SLC35E2B	-0.0192	0.002112	2.033e-20	0.00691252	0.00208279	0.00061
rs7919	16	70514828	0.4511	A	C	0.949624	EXOSC6	-0.01488	0.001632	1.217e-19	-0.00170197	0.00189924	0.28
rs7947143	11	64090422	0.1541	A	G	0.936654	TEX40	-0.0168	0.002208	8.128e-14	-0.0134628	0.00248799	1.6e-07
rs79780963	10	104952499	0.0804	T	C	0.981432	MARCKSL1P1	0.023424	0.00336	2.632e-12	0.0165268	0.0034607	4.9e-07
rs8022717	14	60111221	0.3491	A	G	0.914145	RTN1	-0.009504	0.001728	2.617e-08	-0.00201949	0.00193296	0.35
rs8030476	15	68046828	0.1	A	G	0.968666	SKOR1	0.016992	0.002592	5.78e-11	0.0069076	0.00312769	0.076
rs8075273	17	61728881	0.2878	A	C	0.967278	MAP3K3	-0.013152	0.001728	4.665e-14	-0.00918	0.00207125	4.3e-06
rs811054	16	72251132	0.5333	T	C	0.857364	RP5-991G20.1	0.01296	0.001536	2.357e-16	-0.0025173	0.00190521	0.092
rs816367	6	53995542	0.6491	C	G	0.890416	MLIP	-0.010272	0.001632	1.015e-09	0.00106344	0.00189778	0.75
rs823075	1	205774897	0.4198	T	C	0.994808	PM20D1	-0.009216	0.001632	2.403e-08	-0.00385952	0.0018594	0.039
rs836525	7	6465909	0.1719	T	C	0.906841	RAC1	0.013248	0.002208	1.196e-09	0.00702864	0.00249654	0.0011
rs849135	7	28196413	0.4845	A	G	0.989891	JAZF1	0.010176	0.001536	4.735e-11	0.00627278	0.00182147	0.0014
rs868554	16	20050466	0.7725	C	G	0.946801	KNOP1	-0.01776	0.00192	2.94e-20	-0.00351813	0.00218322	0.071
rs889398	16	69556715	0.4151	T	C	0.843175	RP11-296I10.6	-0.01872	0.001536	3.234e-32	0.00290092	0.00190956	0.17
rs891387	18	21103909	0.4951	T	C	0.970462	C18orf8	0.019968	0.001632	9.256e-35	-0.00566939	0.00186001	0.0022
rs905938	1	154991389	0.7223	T	C	0.993193	ZBTB7B	-0.013728	0.001824	1.711e-14	-0.000790453	0.00207141	0.74
rs9299	17	46669430	0.6447	T	C	0.821751	HOXB3	0.011424	0.001728	1.869e-11	0.00482347	0.00194342	0.018
rs9352	19	4442336	0.5349	T	C	0.945288	UBXN6	0.00912	0.001632	2.242e-08	0.00216753	0.00186027	0.19
rs9595908	13	33184288	0.6427	T	C	0.853237	EEF1DP3	0.014784	0.001632	3.734e-20	0.011331	0.00192141	5.7e-11
rs9935222	16	31523926	0.3377	A	C	0.911238	ITGAD	0.009216	0.001632	1.745e-08	0.00193538	0.0019326	0.15
rs995258	1	97431052	0.5607	A	C	0.937189	PTBP2	0.013536	0.001632	1.304e-16	0.00667017	0.0018414	0.00071
SNP, single nucleotide polymorphism; Chr, chromosome; EAF, effect allele frequency; A1, effect allele; A2, non-effect allele; BMI, body mass index; eBMD, estimated bone mineral density; PPH4, the posterior probability hypothesis for colocalization that both traits are associated through sharing a single causal variant. The table presents loci with colocalization evidence (PPH4>0.8) in visceral om…

## Sheet: S9
Table S9. Characteristics of index SNPs identified by colocalization analysis incorporated into the subcutaneous adipose-tissue instrumented BMI.
SNP	Chr	Position	EAF	A1	A2	PPH4	Gene	Exposure			Outcome: eBMD
								β	se	P-value	β	se	P-value
rs1004807	3	53140603	0.2956	T	C	0.943206	ITIH4	-0.013056	0.001824	3.255e-13	-0.0120754	0.00211245	6e-09
rs10182181	2	25150296	0.5052	A	G	0.856377	TP53I3	-0.031392	0.001536	2.45e-91	-0.00369669	0.00183152	0.057
rs1038088	17	28074563	0.4879	T	G	0.919187	EFCAB5	-0.01104	0.001536	1.369e-12	0.0166679	0.00184825	4.8e-20
rs10431745	14	102302372	0.9287	A	G	0.810267	RP11-1017G21.5	0.019104	0.003168	1.214e-09	-0.00130524	0.00354833	0.51
rs10433609	3	51311574	0.8146	A	T	0.821003	RASSF1	0.015648	0.002112	3.507e-13	-0.00350192	0.00250624	0.1
rs10438243	14	104345822	0.4243	A	G	0.990122	XRCC3	0.009216	0.001632	2.471e-08	0.0106996	0.0018777	2.9e-10
rs10491182	17	46120767	0.9329	T	C	0.8987	SP6	0.0192	0.002976	9.091e-11	0.0270358	0.00360696	3.8e-14
rs10497870	2	203970283	0.6092	A	G	0.972411	CARF	0.011616	0.001536	1.965e-13	-0.00537647	0.00187601	0.0015
rs10514710	3	44883971	0.198	A	G	0.998666	ZNF501	-0.011136	0.00192	1.272e-08	-0.00609889	0.00231148	0.0076
rs10516497	4	103942714	0.8084	A	C	0.857666	KRT8P46	0.012	0.00192	8.876e-10	-0.00280145	0.00232736	0.43
rs10668	3	123211064	0.5049	T	G	0.902592	MYLK-AS1	-0.011232	0.001632	1.404e-11	-0.00117283	0.00186196	0.46
rs10733051	1	167280354	0.512	A	G	0.81768	RP11-277B15.3	0.008928	0.001536	6.958e-09	-7.19191e-05	0.001834	0.94
rs1075901	17	15943910	0.4516	T	C	0.934696	PIGL	-0.011328	0.001536	4.431e-13	0.000145304	0.00186226	0.97
rs10773049	12	124506631	0.5849	T	C	0.958215	DNAH10	-0.010848	0.001632	9.356e-12	-0.0162595	0.00189257	2.5e-19
rs10779751	1	11284336	0.2787	A	G	0.965528	RP4-635E18.7	0.012576	0.001728	2.657e-13	-0.0180172	0.00206909	5.5e-20
rs10797987	1	184651822	0.5116	T	C	0.941753	EDEM3	-0.011232	0.001824	7.694e-10	0.00107709	0.00183111	0.38
rs10873947	1	77986516	0.3798	A	G	0.999998	FUBP1	-0.012576	0.001536	1.47e-15	-0.000528094	0.00187568	0.94
rs10896012	11	65278461	0.7849	T	C	0.800417	SNX32	-0.015552	0.002016	1.021e-14	-0.0256812	0.00223431	1.2e-32
rs10923724	1	119546842	0.5562	T	C	0.981649	TBX15	-0.012096	0.001536	1.142e-14	0.012823	0.00185502	1e-12
rs10930502	2	172890588	0.694	A	G	0.99757	DYNC1I2	0.012288	0.001728	2.737e-13	-0.00161395	0.00199823	0.35
rs11060180	12	123303586	0.5628	A	G	0.860356	DDX55	0.011808	0.001728	5.853e-12	0.00413581	0.00187224	0.017
rs11089885	22	38809485	0.515	T	C	0.885008	SLC16A8	-0.009312	0.001632	1.776e-08	0.000710353	0.00186266	0.89
rs11121210	1	8708529	0.3445	T	C	0.932629	RP5-1115A15.1	-0.010656	0.001632	2.365e-10	0.0221385	0.00191378	1.3e-31
rs11125788	2	25022113	0.0416	T	C	0.94973	ADCY3	-0.028224	0.004704	1.663e-09	0.0135847	0.00456484	0.004
rs112566467	1	39562627	0.2071	T	C	0.965998	PABPC4	0.017664	0.002304	5.859e-15	0.0119716	0.00225218	3.2e-08
rs1126930	12	49399132	0.0339	C	G	0.876905	CACNB3	0.032736	0.005088	1.004e-10	0.039674	0.00495882	3.7e-16
rs115325974	2	100819260	0.0737	A	G	0.957837	AFF3	0.023328	0.003552	3.148e-11	0.00631667	0.00346851	0.11
rs11577094	1	38026600	0.0791	T	C	0.940027	DNALI1	0.017856	0.00288	3.275e-10	0.00806061	0.00327991	0.04
rs11614340	12	133426483	0.7066	T	C	0.853152	CHFR	-0.011232	0.001728	1.87e-10	-0.00367314	0.00199701	0.015
rs11635675	15	63793238	0.6546	T	G	0.968836	USP3	0.011808	0.001728	1.143e-11	-0.013231	0.00195639	4.3e-12
rs11642001	16	71899586	0.2107	A	G	0.946754	RP11-510M2.2	-0.012096	0.002016	8.493e-10	0.00740884	0.0023273	0.00036
rs11658335	17	80084821	0.5816	T	C	0.892492	CCDC57	-0.010464	0.001632	8.64e-11	-0.00332324	0.00188093	0.16
rs11713193	3	49924424	0.5156	A	G	0.940392	SEMA3F	0.023616	0.001632	3.02e-48	0.0180957	0.0018475	2e-22
rs11724872	4	144140665	0.6104	T	C	0.894974	RP11-284M14.1	-0.00912	0.001536	8.339e-09	-0.00240397	0.00188329	0.13
rs117516426	19	47660977	0.0764	T	C	0.876325	SAE1	0.02256	0.003456	8.287e-11	0.00177882	0.00346465	0.73
rs11754747	6	141494602	0.2688	T	C	0.85073	RP3-460G2.2	0.011808	0.001824	1.184e-10	0.00494804	0.00211032	0.042
rs11786992	8	95685147	0.6311	A	C	0.984744	KIAA1429	-0.010176	0.001632	3.648e-10	-0.000933815	0.00191693	0.9
rs11862351	16	4903583	0.2137	A	G	0.960079	UBN1	0.013056	0.002208	5.748e-09	0.00683283	0.00226804	0.0007
rs11960938	5	64322549	0.2488	A	G	0.812302	ADAMTS6	-0.011328	0.00192	1.59e-09	0.000800362	0.00217941	0.85
rs12193797	6	41748352	0.8704	A	G	0.822337	FRS3	0.016128	0.002688	3.333e-09	-0.00052033	0.00268984	0.85
rs12197759	6	34475822	0.7464	A	G	0.993013	UHRF1BP1	0.013728	0.00192	5.206e-13	0.00405053	0.00208623	0.061
rs12247165	10	64815153	0.1086	A	G	0.936386	MRPL35P2	-0.014496	0.002592	1.441e-08	-0.00115627	0.00299394	0.47
rs12413409	10	104719096	0.074	A	G	0.924439	ARL3	0.025632	0.002784	4.729e-20	0.0177182	0.00345716	8.6e-08
rs12446632	16	19935389	0.1371	A	G	0.933825	C16orf62	-0.033888	0.002304	3.12e-50	-0.0148074	0.00264568	5.2e-09
rs12509234	4	120319434	0.7214	T	C	0.836258	KLHL2P1	-0.011136	0.001824	3.893e-10	-0.000453562	0.00201293	0.7
rs12546331	8	87505968	0.508	T	C	0.950487	RMDN1	0.010368	0.001632	2.091e-10	0.00457813	0.00185175	0.013
rs12602912	17	65870073	0.212	T	C	0.914586	LRRC37A16P	0.015936	0.00192	2.899e-16	-0.00870687	0.00233162	0.00021
rs12692738	2	165558252	0.7642	T	C	0.92573	SLC38A11	-0.012576	0.001824	5.236e-12	-0.000576548	0.00220475	0.73
rs12714199	2	86812549	0.6146	T	C	0.869798	KDM3A	-0.013536	0.001632	3.219e-16	-0.00123481	0.00188301	0.45
rs12733421	1	150616117	0.0584	T	C	0.987437	C1orf54	0.016704	0.002976	1.567e-08	0.00156945	0.00346018	0.96
rs12742293	1	78855358	0.2986	T	G	0.999938	FUBP1	0.011328	0.001824	2.538e-10	-0.0018945	0.00200001	0.41
rs12821008	12	49474605	0.3903	T	C	0.918863	CACNB3	0.010368	0.001632	3.907e-10	0.016051	0.00188129	7.8e-19
rs12929754	16	30512443	0.5177	A	G	0.904442	RP11-388M20.6	-0.014592	0.001824	1.411e-15	0.00625343	0.0018657	0.00048
rs13047416	21	40309436	0.6263	C	G	0.912974	AF064858.6	0.014592	0.001728	6.934e-18	0.00256366	0.00192647	0.1
rs13191362	6	163033350	0.8572	A	G	0.941482	PACRG	0.02256	0.0024	4.079e-21	0.0012852	0.00277383	0.69
rs13240600	7	99064466	0.8343	A	G	0.945069	ATP5J2	0.01728	0.002112	7.904e-16	0.00883402	0.00252529	0.00024
rs13301844	9	92030060	0.2239	T	C	0.871229	SEMA4D	0.011616	0.00192	2.838e-09	-0.000128791	0.00221393	0.76
rs1363695	5	130378027	0.2359	T	C	0.808162	HINT1	-0.012	0.00192	8.055e-10	0.000459329	0.00222614	0.92
rs1409818	20	21381121	0.1074	T	C	0.985239	XRN2	0.01872	0.002688	2.589e-12	0.00540166	0.00308421	0.082
rs141311529	1	46403041	0.0246	A	G	0.839302	RP11-767N6.2	-0.033792	0.005952	1.421e-08	0.0148449	0.00582356	0.0084
rs147553474	16	30050605	0.947	T	C	0.946176	KCTD13	0.029856	0.004128	6.186e-13	-0.00168333	0.00409715	0.68
rs150980929	2	25238753	0.0241	C	G	0.991228	ADCY3	-0.033504	0.006048	3.733e-08	-0.0113624	0.00596593	0.11
rs1521527	2	165427825	0.5182	C	G	0.985691	SLC38A11	-0.009792	0.001632	1.767e-09	0.00163753	0.00184471	0.22
rs1525769	5	75158737	0.8775	C	G	0.939921	POC5	-0.016128	0.0024	2.689e-11	-0.00194257	0.00275001	0.43
rs1544459	7	77417584	0.5149	T	C	0.866212	TMEM60	-0.0096	0.001536	7.076e-10	-0.00293221	0.00182868	0.14
rs1557765	11	17403639	0.3889	T	C	0.983851	RP1-239B22.5	-0.011712	0.001632	2.607e-13	0.0014345	0.00189936	0.32
rs1707322	1	46505147	0.3155	A	G	0.830144	RP11-767N6.2	-0.013056	0.001728	1.589e-14	0.00424423	0.00200398	0.039
rs17122844	20	33452600	0.2368	T	C	0.843498	TP53INP2	-0.011136	0.00192	5.504e-09	-0.00584369	0.00217129	0.0053
rs17207196	7	75101065	0.42	T	C	0.991735	PMS2P3	-0.02112	0.001632	1.576e-36	-0.00409227	0.00184647	0.018
rs17288588	2	172410186	0.7535	A	G	0.800565	CYBRD1	0.011136	0.00192	6.372e-09	-0.0143507	0.00213458	3.4e-12
rs1730859	1	107617707	0.651	A	G	0.978226	PRMT6	-0.01152	0.001632	2.956e-12	0.00213395	0.00194132	0.16
rs17383803	5	95393883	0.9116	T	C	0.969994	PCSK1	-0.019008	0.00288	5.021e-11	-0.00379594	0.00316031	0.28
rs1752156	9	126534512	0.7968	T	C	0.971972	DENND1A	-0.012288	0.00192	4.172e-10	0.0071344	0.00241961	0.003
rs17535749	3	10027724	0.1081	A	G	0.817348	BRK1	0.015264	0.002592	3.458e-09	-0.00311044	0.00296956	0.2
rs17574378	13	99116384	0.7267	T	C	0.966285	STK24	0.01344	0.001824	7.254e-14	-0.00305336	0.00204088	0.13
rs17722341	7	76712801	0.8915	T	G	0.948466	UPK3BP1	0.018144	0.002592	2.366e-12	0.00499777	0.00262709	0.03
rs1808629	8	73435964	0.674	A	G	0.908683	RP11-531A24.3	-0.019392	0.00192	2.191e-23	-0.00318464	0.00200462	0.14
rs186017271	15	83368605	0.0152	A	G	0.890751	FAM103A1	0.044064	0.007776	1.598e-08	0.00236288	0.0076487	0.45
rs1876359	16	4930100	0.3679	T	C	0.960063	UBN1	0.012288	0.001632	2.981e-14	0.00267617	0.00194343	0.12
rs1884389	20	1410582	0.4386	T	C	0.97735	NSFL1C	-0.010368	0.001632	3.724e-10	-0.000741138	0.00187556	0.49
rs1884447	1	185021410	0.4087	A	G	0.991916	RP4-635A23.4	-0.010176	0.001824	3.684e-08	0.00635643	0.00186888	0.0003
rs192042440	16	69285510	0.0243	T	C	0.988433	CIRH1A	-0.043584	0.006144	9.17e-13	0.00751929	0.00600005	0.15
rs1927790	13	96922191	0.606	T	C	0.916946	DNAJC3-AS1	-0.01344	0.001536	1.571e-17	-0.00298473	0.00188487	0.057
rs2010281	14	103862322	0.3466	A	G	0.882068	MARK3	-0.01488	0.001632	4.965e-20	-0.042296	0.00195675	7.9e-109
rs2012502	16	81728081	0.3826	A	C	0.976732	CMIP	0.011424	0.001632	1.901e-12	-0.00507474	0.00193627	0.013
rs206936	6	34302869	0.8094	A	G	0.886138	UHRF1BP1	-0.017952	0.00192	8.831e-21	0.00493432	0.00235049	0.01
rs2077869	8	8967434	0.5883	A	T	0.985496	RP11-62H7.2	0.010368	0.001728	6.651e-10	0.0119413	0.00190421	4.8e-11
rs2143177	22	40535731	0.4745	A	T	0.89969	ADSL	-0.010272	0.001632	4.719e-10	0.00199351	0.00188157	0.31
rs217433	7	44553496	0.8031	T	C	0.865998	NUDCD3	-0.01104	0.002016	3.002e-08	-0.000971807	0.00227776	0.78
rs2239304	16	4037394	0.2642	A	G	0.878611	RP11-462G12.1	-0.01104	0.00192	4.192e-09	-0.000834799	0.00212355	1
rs2241423	15	68086838	0.2285	A	G	0.855096	IQCH	-0.028608	0.001824	3.602e-54	-0.000276693	0.00222482	0.89
rs2245368	7	76608143	0.8137	T	C	0.987849	UPK3BP1	-0.022848	0.002208	1.717e-25	-0.00836689	0.00244127	0.00033
rs2255248	3	15754849	0.5788	T	C	0.864918	RP11-44D5.1	-0.009792	0.001536	5.017e-10	-0.00209164	0.00188039	0.24
rs2281997	9	34521867	0.3314	T	C	0.881216	UNC13B	0.009696	0.001728	3.42e-08	0.0022246	0.00198576	0.2
rs2284265	20	43517041	0.2697	T	C	0.975514	YWHAB	0.011232	0.002112	4.813e-08	4.40863e-05	0.00209253	0.63
rs2289090	2	25048847	0.3228	A	G	0.895284	AC008073.7	-0.01248	0.001728	1.791e-12	0.00346359	0.00196262	0.063
rs2289379	7	44804225	0.3917	T	C	0.852358	POLM	-0.013152	0.001728	7.019e-15	-0.00334009	0.00187022	0.16
rs2290573	15	75129594	0.5423	A	G	0.87697	FAM219B	0.009696	0.001536	4.566e-10	0.00230866	0.00189014	0.14
rs2304130	19	19789528	0.9021	A	G	0.899156	ATP13A1	0.01632	0.002784	4.321e-09	-0.00669846	0.00331626	0.031
rs2307022	16	68381978	0.3278	A	G	0.997178	PLA2G15	0.012864	0.001632	7.573e-15	0.00420596	0.00214399	0.023
rs2425840	20	44904838	0.5958	A	C	0.87722	NEURL2	-0.011424	0.001632	6.379e-12	-0.0012223	0.00188927	0.6
rs2434467	11	43899601	0.342	T	C	0.885787	RP11-613D13.5	0.01152	0.001728	2.024e-11	0.00280651	0.00193436	0.23
rs2516739	16	2097158	0.2033	A	G	0.965945	NTHL1	-0.014688	0.00192	4.382e-14	0.0101789	0.00224038	3.1e-06
rs2543132	8	15536311	0.8087	C	G	0.923308	TUSC3	0.013344	0.002016	1.021e-10	0.00297339	0.00239223	0.19
rs2577947	15	42037570	0.8243	T	C	0.812134	RP11-23P13.6	-0.01296	0.002112	7.349e-10	-0.00731651	0.00239487	0.0017
rs2689676	1	77764869	0.2251	A	G	0.997933	FUBP1	0.014208	0.002016	1.167e-12	0.00184412	0.00223127	0.41
rs2710323	3	52815905	0.5386	T	C	0.916565	TMEM110	-0.013536	0.001536	3.653e-18	-0.00991076	0.00228681	1.1e-05
rs2744974	6	34579431	0.3239	T	C	0.93141	RP11-140K17.3	0.025056	0.001632	1.275e-51	0.00129622	0.0019519	0.47
rs28489620	22	41804716	0.2818	A	G	0.996943	DESI1	-0.014496	0.002016	1.423e-12	0.00727221	0.00206095	5.9e-05
rs28734088	15	58957827	0.1388	T	C	0.967791	RP11-30K9.5	0.014688	0.002592	2.14e-08	-0.00302712	0.00280708	0.19
rs2952177	8	10141443	0.0864	A	G	0.837327	SOX7	0.01824	0.003264	2.169e-08	0.0214392	0.00333147	2e-09
rs29938	19	34311481	0.3425	T	C	0.891596	KCTD15	-0.015168	0.001632	3.81e-20	-0.00103912	0.00196007	0.55
rs3087964	3	185348402	0.3369	T	C	0.890226	SENP2	-0.009312	0.001632	2.696e-08	0.00833134	0.0019524	9.9e-07
rs3134358	8	101958433	0.6192	T	G	0.991135	YWHAZ	0.011712	0.001728	3.846e-12	0.0036771	0.00190349	0.033
rs34517439	1	78450517	0.1168	A	C	1	FUBP1	0.037536	0.00288	3.403e-39	-0.000755217	0.00281243	0.66
rs34720381	1	171455322	0.0889	T	C	0.996784	PRRC2C	0.021984	0.003168	7.891e-12	0.00328813	0.00316666	0.21
rs34858588	19	19457235	0.9217	C	G	0.900774	LPAR2	-0.022944	0.003456	1.873e-11	-0.0092964	0.00344631	0.0035
rs35722922	2	47002226	0.6247	A	G	0.980141	ATP6V1E2	0.015168	0.00192	8.117e-16	0.0031192	0.00188595	0.05
rs35851183	4	80717182	0.6424	A	G	0.939989	RP11-452C8.1	-0.011616	0.00192	1.069e-09	0.00244931	0.00192687	0.17
rs3754861	2	25393722	0.9208	A	C	0.984722	ADCY3	0.019776	0.00336	6.592e-09	0.0104143	0.00361767	0.0032
rs3766160	1	15808872	0.2272	A	G	0.942446	DNAJC16	-0.010272	0.001728	4.627e-09	-0.000146392	0.00209199	0.86
rs3809046	11	119018766	0.0825	T	G	0.97327	HMBS	-0.017472	0.003072	9.174e-09	-0.0156131	0.00351648	7.2e-06
rs3810291	19	47569003	0.6503	A	G	0.812256	SAE1	0.025152	0.001632	2.363e-51	-0.00015188	0.00198124	0.6
rs3811125	9	94187247	0.2806	T	C	0.997349	RP11-440G5.2	-0.014592	0.002016	9.421e-13	-0.00543644	0.00207622	0.0059
rs3814883	16	29994922	0.4795	T	C	0.942161	KCTD13	0.021792	0.001632	1.471e-40	-0.00670783	0.0018588	0.00033
rs3820667	1	109968410	0.471	A	C	0.857452	PSRC1	0.00912	0.001536	3.432e-09	0.0073375	0.00183703	3.8e-05
rs3822683	5	96080883	0.7851	A	G	0.886302	CTD-2260A17.3	0.012576	0.00192	1.445e-10	-0.00544054	0.0022368	0.0064
rs3825061	11	118944675	0.3863	T	C	0.97236	HMBS	0.01344	0.001632	6.149e-16	-0.00117761	0.00188197	0.47
rs3852070	3	52212661	0.4472	C	G	0.999555	RP11-168J18.6	-0.01008	0.001824	2.192e-08	-0.000815896	0.00187944	0.81
rs3935190	17	79084367	0.537	A	G	0.966558	ENTHD2	-0.01488	0.001824	8.691e-16	0.00209018	0.00186272	0.37
rs3966782	17	4807098	0.6693	T	C	0.975858	AC012146.7	-0.011424	0.001728	1.172e-10	-0.00447921	0.00198658	0.018
rs3977755	10	104420210	0.2871	T	C	0.950588	MARCKSL1P1	-0.012672	0.001728	8.903e-13	0.0065785	0.0020406	0.00082
rs400277	5	108675737	0.3879	T	C	0.868643	PJA2	-0.009312	0.001632	2.276e-08	-0.0134646	0.00192004	3.7e-12
rs4077093	12	51593616	0.2088	T	G	0.93137	POU6F1	0.01152	0.002112	3.102e-08	-0.00296603	0.00225937	0.2
rs41269026	6	34208773	0.0459	A	C	0.988022	RPS10	-0.026592	0.004416	1.153e-09	0.0138611	0.00428666	0.0023
rs41270066	6	35442122	0.0499	T	C	0.999727	C6orf106	0.028032	0.004224	2.534e-11	-0.0228026	0.00429565	2.9e-07
rs4148155	4	89054667	0.8867	A	G	0.839741	FAM13A	0.018432	0.002496	1.339e-13	0.00924224	0.00289737	0.0006
rs4240673	8	10787612	0.4545	T	C	0.856774	SLC35G5	0.0168	0.001536	1.584e-26	0.0361155	0.00186568	9.6e-87
rs4303732	2	100830040	0.6137	T	C	0.957833	AFF3	0.016224	0.001632	1.264e-22	-0.0040659	0.00186487	0.0097
rs4319473	11	46702691	0.1469	A	G	0.828386	C11orf49	0.013344	0.002112	6.257e-10	0.0252223	0.00252464	7.8e-26
rs4367923	11	30500810	0.3167	A	G	0.92639	ARL14EP	0.011136	0.00192	1.475e-08	-0.00370859	0.00196362	0.064
rs4473241	17	42281282	0.3011	T	G	0.892593	ASB16	0.01152	0.002016	5.354e-09	0.0305867	0.00205805	5.6e-52
rs4545921	19	49646006	0.3971	A	G	0.984065	PPFIA3	0.011232	0.001824	1.809e-09	0.00332451	0.0018964	0.12
rs4581940	2	69655790	0.5857	T	C	0.91954	GFPT1	0.009696	0.001632	3.43e-09	0.00470569	0.00185848	0.0058
rs4653017	1	33776728	0.6679	T	C	0.801022	ZNF362	0.011328	0.001728	1.11e-10	-0.00561295	0.00197418	0.0034
rs4655141	1	23312025	0.8362	T	C	0.95218	ZNF436	-0.016608	0.002112	6.198e-15	-0.0117005	0.00247129	1.4e-05
rs4662565	2	143519238	0.298	A	C	0.903896	KYNU	-0.009696	0.001824	4.731e-08	0.00137281	0.00199485	0.48
rs4712972	6	25772047	0.1536	A	G	0.944689	U91328.19	0.013344	0.002208	1.266e-09	0.0124658	0.00256141	1.3e-06
rs4755713	11	43532201	0.6032	T	C	0.991748	RP11-613D13.5	-0.013536	0.001824	3.075e-13	0.00478646	0.00189121	0.019
rs4808934	19	19370917	0.171	T	C	0.936201	CILP2	-0.0168	0.002112	3.848e-15	-0.00510189	0.00252868	0.08
rs4840923	8	8179649	0.7146	C	G	0.977431	FAM85B	-0.011904	0.002016	4.686e-09	-0.0124697	0.00205171	1.9e-09
rs4841280	8	9956552	0.7698	A	G	0.990286	AF131215.9	-0.015168	0.00192	6.396e-15	-0.010377	0.00219889	6.9e-06
rs4889606	16	31011183	0.6305	A	G	0.95812	RP11-388M20.6	0.020064	0.001632	2.903e-36	-0.00981798	0.00192025	8.8e-08
rs4912763	5	140972117	0.2579	T	C	0.906872	PCDHGA2	0.012192	0.002112	5.733e-09	0.00180377	0.00211312	0.35
rs4969472	17	79976425	0.5588	A	G	0.864146	CCDC57	-0.009792	0.001728	1.071e-08	-0.0092079	0.00187303	3.9e-06
rs4970712	1	92993547	0.1939	A	C	0.901791	EVI5	0.01344	0.00192	2.746e-12	0.0134983	0.0022505	4.5e-09
rs497261	11	68192244	0.6732	T	C	0.828929	IGHMBP2	0.010848	0.00192	2.47e-08	0.0358958	0.00196049	1.4e-77
rs4985155	16	15129459	0.6689	A	G	0.87357	NTAN1	0.009792	0.001632	3.391e-09	-0.00681359	0.0019615	0.00033
rs4988235	2	136608646	0.7206	A	G	0.970788	MCM6	0.011904	0.001632	7.094e-13	0.00544046	0.00217566	0.018
rs5011579	16	69187318	0.2828	C	G	0.965633	CIRH1A	-0.01296	0.002016	2e-10	0.00015568	0.00209006	0.91
rs554298	1	78604614	0.2196	A	G	1	FUBP1	-0.013536	0.001824	1.773e-13	0.000864021	0.00220006	0.75
rs56183247	8	10764512	0.9372	C	G	0.858267	SLC35G5	-0.022848	0.00384	1.798e-09	-0.020892	0.00375867	7.2e-09
rs56383938	7	74097622	0.9159	A	G	0.922868	GTF2IRD2B	0.024288	0.003264	1.528e-13	-0.00192051	0.00321578	0.83
rs570463	11	28739318	0.3266	A	C	0.919127	METTL15	-0.011616	0.001728	4.33e-11	0.00232633	0.00199087	0.32
rs61004096	8	11656924	0.1872	T	C	0.994533	AF131215.2	-0.014016	0.0024	2.405e-09	-0.0147263	0.00237074	1.9e-11
rs61743745	1	40036944	0.029	A	G	0.911864	BMP8A	-0.032928	0.005472	1.539e-09	-0.00228152	0.00537811	0.45
rs61828641	1	174321997	0.1092	A	G	0.969851	SERPINC1	0.021408	0.00288	2.492e-13	0.0108422	0.0029463	8.2e-05
rs61903695	11	89922417	0.751	A	G	0.933647	RP11-81M19.3	-0.01392	0.002112	4.543e-11	0.00190519	0.00211052	0.42
rs62260810	3	50427616	0.1167	A	G	0.980421	GMPPB	0.016896	0.00288	3.847e-09	-0.00470697	0.00292837	0.082
rs62262463	3	48961019	0.903	A	G	0.978433	ATRIP	-0.020736	0.003072	1.826e-11	-0.0353895	0.00320259	7.1e-31
rs6463489	7	5542513	0.0959	T	C	0.946195	FBXL18	0.016032	0.002496	2.504e-10	-0.00405759	0.00289154	0.23
rs6484295	11	27406844	0.2957	A	G	0.849162	RP11-1033A18.1	-0.011424	0.001728	1.586e-11	0.021305	0.00202675	1.3e-26
rs6556301	5	176527577	0.3707	T	G	0.985702	RAB24	-0.010848	0.001632	8.137e-11	-0.00981781	0.00192539	2.1e-07
rs6569648	6	130349119	0.7656	T	C	0.924771	L3MBTL3	-0.012288	0.001824	2.061e-11	0.0216573	0.00213725	5.6e-26
rs6574093	14	73194830	0.3644	T	G	0.87312	DCAF4	0.009888	0.001728	8.458e-09	-0.000653039	0.00194114	0.77
rs6574100	14	73323682	0.5887	A	T	0.923513	RP11-109N23.6	0.011328	0.001632	1.103e-11	0.00226572	0.00189591	0.29
rs6587552	1	151018861	0.241	A	G	0.914421	LYSMD1	0.015072	0.00192	2.174e-15	0.00171599	0.00217156	0.28
rs6700816	1	174883994	0.9691	A	T	0.83271	DARS2	0.033216	0.0048	4.832e-12	0.0221449	0.00531433	2.5e-05
rs6702421	1	197559324	0.2347	T	C	0.96643	DENND1B	0.010944	0.00192	9.419e-09	-0.00318449	0.00215309	0.34
rs6707827	2	100123030	0.3115	A	G	0.80466	REV1	-0.01008	0.001824	2.124e-08	-0.00274787	0.00201614	0.092
rs6819344	4	89197519	0.3908	A	C	0.839924	NAP1L5	0.009792	0.001536	5.075e-10	-0.00218068	0.00188565	0.31
rs684214	17	40696915	0.2786	T	C	0.895597	BECN1	0.011328	0.002016	2.788e-08	0.0132586	0.00205514	1.7e-11
rs6964833	7	74101909	0.772	T	C	0.922874	GTF2IRD2B	-0.015552	0.001824	7.448e-18	0.0103242	0.00207897	5.1e-07
rs701815	10	98975893	0.6176	A	C	0.931994	UBTD1	-0.01056	0.001824	6.117e-09	-0.00391994	0.00197784	0.076
rs7083450	10	103984060	0.8309	T	C	0.991958	C10orf76	0.01584	0.002112	1.56e-13	-0.00674671	0.00254601	0.004
rs7090035	10	100026791	0.4334	C	G	0.990605	R3HCC1L	-0.011712	0.001632	1.069e-12	-0.00119717	0.00186581	0.55
rs7102454	11	65594820	0.6437	T	C	0.963321	EFEMP2	-0.016128	0.001728	3.839e-21	0.00430298	0.00191461	0.01
rs7124681	11	47529947	0.4162	A	C	0.986548	ACP2	0.024672	0.001536	3.956e-55	-0.000510641	0.00186789	0.82
rs71326918	3	50174844	0.1108	A	C	0.997061	RBM6	-0.022368	0.00288	2.029e-14	-0.0170707	0.00296304	4.8e-08
rs7133378	12	124409502	0.3335	A	G	0.940863	DNAH10	0.012192	0.001632	2.931e-13	0.013555	0.00198761	4.4e-12
rs7134628	12	53785861	0.1019	A	G	0.96191	SP7	0.016128	0.002688	2.592e-09	-0.0098901	0.0030228	0.002
rs71401807	16	70449124	0.0387	T	C	0.991775	EXOSC6	-0.031104	0.004896	1.795e-10	-0.0102601	0.00482678	0.018
rs7189122	16	56471410	0.8331	T	C	0.951947	OGFOD1	-0.014016	0.002112	4.306e-11	-0.000306376	0.00245657	0.96
rs73405697	6	34470396	0.9092	T	C	0.993013	UHRF1BP1	-0.028992	0.003168	7.932e-20	-0.0114596	0.0031938	0.00028
rs7374289	3	38633071	0.4015	T	C	0.957367	EXOG	0.008832	0.001536	2.293e-08	0.00288495	0.00188408	0.069
rs740157	7	77055885	0.4501	A	G	0.944712	RP5-899E9.1	0.011328	0.001536	4.758e-13	0.00280046	0.0018478	0.099
rs7463228	8	10506113	0.9012	T	C	0.976594	RP11-981G7.2	-0.015456	0.002784	4.572e-08	-0.0207858	0.00310917	3.8e-12
rs7498665	16	28883241	0.6179	A	G	0.935989	SH2B1	-0.02736	0.001632	1.139e-66	0.00288652	0.00189013	0.19
rs752208	2	25455389	0.2151	A	G	0.855515	ADCY3	0.018144	0.002304	8.499e-16	-0.00379629	0.0022614	0.035
rs7547843	1	174507529	0.07	A	G	0.969944	SERPINC1	-0.017856	0.003168	1.473e-08	-0.00640722	0.0035226	0.1
rs75692653	3	44706990	0.0229	A	G	0.865675	ZNF501	0.034656	0.006048	1.25e-08	-0.0038896	0.00604461	0.74
rs7590444	2	232721071	0.2239	T	C	0.899012	RP11-690I21.1	0.010656	0.00192	2.147e-08	-0.000614422	0.00212978	0.52
rs7607369	2	219279097	0.4076	A	G	0.927332	BCS1L	0.011616	0.001536	8.202e-14	0.000820762	0.00184444	0.39
rs761423	1	17301672	0.5412	T	C	0.964098	MFAP2	0.01008	0.001632	6.512e-10	0.004314	0.00183783	0.017
rs76594121	3	128189391	0.9547	T	G	0.836524	RPN1	0.027264	0.004512	1.642e-09	-0.0080597	0.00445421	0.059
rs768840	14	73143457	0.4359	A	G	0.902863	DCAF4	0.010464	0.001632	3.13e-10	-0.000792051	0.00188587	0.99
rs7713317	5	95716722	0.7198	A	G	0.842688	PCSK1	-0.015936	0.001728	1.959e-20	-0.000614376	0.00204828	0.62
rs7779296	7	6779270	0.7159	A	G	0.942958	ZNF12	-0.009888	0.001728	4.59e-09	0.00195444	0.0020093	0.22
rs78333469	16	69267880	0.0151	A	G	0.988431	CIRH1A	-0.043872	0.007776	1.974e-08	-0.00598845	0.00765431	0.44
rs7868665	9	36989746	0.6582	T	C	0.834502	FBXO10	0.010176	0.001728	3.521e-09	0.000656848	0.00192984	0.87
rs78886584	1	16859325	0.5018	A	G	0.994732	RP4-798A10.7	-0.010176	0.001824	3.437e-08	-0.00122219	0.00185277	0.5
rs79113395	1	1590521	0.266	A	G	0.992864	SLC35E2B	-0.0192	0.002112	2.033e-20	0.00691252	0.00208279	0.00061
rs7919	16	70514828	0.4511	A	C	0.949624	EXOSC6	-0.01488	0.001632	1.217e-19	-0.00170197	0.00189924	0.28
rs7947143	11	64090422	0.1541	A	G	0.971259	TEX40	-0.0168	0.002208	8.128e-14	-0.0134628	0.00248799	1.6e-07
rs7961979	12	121671261	0.1314	A	C	0.855101	CAMKK2	0.016992	0.002496	7.257e-12	0.00303678	0.00277494	0.21
rs7975791	12	49413486	0.0469	T	C	0.887478	CACNB3	-0.023904	0.004128	9.02e-09	-0.0384841	0.00473493	2.7e-17
rs79780963	10	104952499	0.0804	T	C	0.971162	MARCKSL1P1	0.023424	0.00336	2.632e-12	0.0165268	0.0034607	4.9e-07
rs8022717	14	60111221	0.3491	A	G	0.878222	RTN1	-0.009504	0.001728	2.617e-08	-0.00201949	0.00193296	0.35
rs8030476	15	68046828	0.1	A	G	0.804052	IQCH	0.016992	0.002592	5.78e-11	0.0069076	0.00312769	0.076
rs8075273	17	61728881	0.2878	A	C	0.967202	MAP3K3	-0.013152	0.001728	4.665e-14	-0.00918	0.00207125	4.3e-06
rs823075	1	205774897	0.4198	T	C	0.979519	PM20D1	-0.009216	0.001632	2.403e-08	-0.00385952	0.0018594	0.039
rs849135	7	28196413	0.4845	A	G	0.972337	JAZF1	0.010176	0.001536	4.735e-11	0.00627278	0.00182147	0.0014
rs868554	16	20050466	0.7725	C	G	0.964394	C16orf62	-0.01776	0.00192	2.94e-20	-0.00351813	0.00218322	0.071
rs879620	16	4015729	0.5966	T	C	0.878843	RP11-462G12.1	0.021696	0.001632	8.449e-39	0.0147482	0.00190844	2.6e-15
rs881301	8	38332318	0.5836	T	C	0.910552	FGFR1	-0.010176	0.001632	7.545e-10	-0.00529034	0.00187466	0.019
rs889398	16	69556715	0.4151	T	C	0.962348	RP11-296I10.6	-0.01872	0.001536	3.234e-32	0.00290092	0.00190956	0.17
rs891387	18	21103909	0.4951	T	C	0.93489	C18orf8	0.019968	0.001632	9.256e-35	-0.00566939	0.00186001	0.0022
rs905938	1	154991389	0.7223	T	C	0.993209	ZBTB7B	-0.013728	0.001824	1.711e-14	-0.000790453	0.00207141	0.74
rs9299	17	46669430	0.6447	T	C	0.967854	HOXB5	0.011424	0.001728	1.869e-11	0.00482347	0.00194342	0.018
rs9352	19	4442336	0.5349	T	C	0.952997	UBXN6	0.00912	0.001632	2.242e-08	0.00216753	0.00186027	0.19
rs945211	1	32191798	0.6269	C	G	0.884859	KPNA6	0.012192	0.001728	5.033e-13	0.00756239	0.00188399	0.0001
rs9512646	13	27930948	0.7779	T	C	0.81742	GTF3A	0.01296	0.00192	2.516e-11	0.00212929	0.00221094	0.43
rs9595908	13	33184288	0.6427	T	C	0.901742	N4BP2L2	0.014784	0.001632	3.734e-20	0.011331	0.00192141	5.7e-11
rs9818122	3	85861064	0.7933	T	C	0.912534	CADM2	-0.021888	0.00192	3.966e-30	-0.00397785	0.00227915	0.029
rs9935222	16	31523926	0.3377	A	C	0.902384	ZNF843	0.009216	0.001632	1.745e-08	0.00193538	0.0019326	0.15
rs9965170	18	44788274	0.4346	A	G	0.89167	PIAS2	-0.01008	0.001632	1.016e-09	0.00234019	0.0018804	0.14
SNP, single nucleotide polymorphism; Chr, chromosome; EAF, effect allele frequency; A1, effect allele; A2, non-effect allele; BMI, body mass index; eBMD, estimated bone mineral density; PPH4, the posterior probability hypothesis for colocalization that both traits are associated through sharing a single causal variant. The table presents loci with colocalization evidence (PPH4>0.8) in subcutaneou…

[truncated: 17 more sheets: S10, S11, S12, S13, S14, S15, S16, S17, S18, S19, S20, S21, S22, S23, S24, S25, S26]
